# Supplementary material for: Implicit Value Updating Explains Transitive Inference Performance: The Betasort Model
Source: PLoS Comput Biol. 2015 Sep 25;11(9):e1004523. doi: 10.1371/journal.pcbi.1004523 (PMC4583549; doi:10.1371/journal.pcbi.1004523)
Supplement: S1 Dataset — Raw data of choices made by rhesus macaques and human participants during sessions of the TI task. (ZIP) [file pcbi.1004523.s002.zip]

Archive with 9 entries (6 files):
- DataPackage/
- DataPackage/Codebook.txt
- __MACOSX/
- __MACOSX/DataPackage/
- __MACOSX/DataPackage/._Codebook.txt
- DataPackage/Freud-TI.csv
- DataPackage/Hubble-TI.csv
- DataPackage/Humans-TI.csv
- DataPackage/Leonardo-TI.csv
