# Supplementary material for: Implicit Value Updating Explains Transitive Inference Performance: The Betasort Model
Source: PLoS Comput Biol. 2015 Sep 25;11(9):e1004523. doi: 10.1371/journal.pcbi.1004523 (PMC4583549; doi:10.1371/journal.pcbi.1004523)
Supplement: S1 Dataset — Raw data of choices made by rhesus macaques and human participants during sessions of the TI task. (ZIP) [file pcbi.1004523.s002.zip › DataPackage/Codebook.txt]

Codebook for "Implicit value updating explains transitive inference performance: The betasort model"

Behavioral data consist of four files:
	Freud-TI.csv
	Hubble-TI.csv
	Leonardo-TI.csv
	Humans-TI.csv

The first three consist of sessions of the transitive inference (TI) task for three rhesus macaques. Some sessions were not used because the subject ceased performing the task before a minimum number of trials were completed; otherwise, all sessions were included.

The fourth consists of single sessions for 19 human participants. These are concatenated into one file in the interest of concision.

Files consist of six columns:
	outcome		1 = subject selected the target and was rewarded
				0 = subject selected the distractor and was not rewarded
	session		Also participant number in the case of the human data
	trial		Trial number, set to zero on the first trial in which the symbolic
				distance between items was greater than one. This trial marks the point
				of "transfer" from adjacent pairs to all pairs.
	distance	Symbolic distance between the target and the distractor. Adjacent pairs
				have a symbolic distance of 1.
	target		List position for the target stimulus. Selecting this stimulus yields
				a reward.
	distractor	List position for the distractor stimulus. Selecting this stimulus yields
				a brief time-out.

See the manuscript for further information about experimental design.
