# Supplementary material for: Implicit Value Updating Explains Transitive Inference Performance: The Betasort Model
Source: PLoS Comput Biol. 2015 Sep 25;11(9):e1004523. doi: 10.1371/journal.pcbi.1004523 (PMC4583549; doi:10.1371/journal.pcbi.1004523)
Supplement: S1 Dataset — Raw data of choices made by rhesus macaques and human participants during sessions of the TI task. (ZIP) [file pcbi.1004523.s002.zip › DataPackage/Freud-TI.csv]

outcome	session	trial	distance	target	distractor
0	1	-229	1	2	3
0	1	-228	1	5	6
1	1	-227	1	4	5
1	1	-226	1	4	5
0	1	-225	1	6	7
0	1	-224	1	2	3
0	1	-223	1	6	7
0	1	-222	1	3	4
0	1	-221	1	3	4
0	1	-220	1	5	6
0	1	-219	1	1	2
1	1	-218	1	1	2
1	1	-217	1	4	5
1	1	-216	1	2	3
0	1	-215	1	3	4
1	1	-214	1	1	2
1	1	-213	1	4	5
0	1	-212	1	6	7
0	1	-211	1	2	3
0	1	-210	1	6	7
0	1	-209	1	1	2
0	1	-208	1	5	6
0	1	-207	1	5	6
0	1	-206	1	3	4
1	1	-205	1	6	7
0	1	-204	1	5	6
0	1	-203	1	6	7
1	1	-202	1	3	4
1	1	-201	1	2	3
1	1	-200	1	1	2
1	1	-199	1	4	5
0	1	-198	1	3	4
0	1	-197	1	1	2
0	1	-196	1	2	3
1	1	-195	1	4	5
0	1	-194	1	5	6
1	1	-193	1	1	2
0	1	-192	1	1	2
1	1	-191	1	4	5
1	1	-190	1	3	4
1	1	-189	1	3	4
1	1	-188	1	4	5
0	1	-187	1	5	6
1	1	-186	1	2	3
0	1	-185	1	6	7
1	1	-184	1	5	6
0	1	-183	1	2	3
0	1	-182	1	6	7
0	1	-181	1	1	2
1	1	-180	1	4	5
1	1	-179	1	1	2
1	1	-178	1	3	4
0	1	-177	1	3	4
0	1	-176	1	6	7
1	1	-175	1	4	5
0	1	-174	1	2	3
1	1	-173	1	5	6
0	1	-172	1	2	3
0	1	-171	1	6	7
0	1	-170	1	5	6
1	1	-169	1	1	2
1	1	-168	1	2	3
0	1	-167	1	5	6
0	1	-166	1	5	6
0	1	-165	1	6	7
1	1	-164	1	4	5
1	1	-163	1	3	4
1	1	-162	1	4	5
1	1	-161	1	2	3
0	1	-160	1	6	7
0	1	-159	1	3	4
0	1	-158	1	1	2
1	1	-157	1	4	5
0	1	-156	1	3	4
0	1	-155	1	5	6
1	1	-154	1	1	2
1	1	-153	1	5	6
0	1	-152	1	1	2
1	1	-151	1	2	3
0	1	-150	1	2	3
0	1	-149	1	6	7
0	1	-148	1	3	4
1	1	-147	1	4	5
0	1	-146	1	6	7
1	1	-145	1	4	5
0	1	-144	1	6	7
1	1	-143	1	5	6
0	1	-142	1	2	3
0	1	-141	1	3	4
1	1	-140	1	3	4
1	1	-139	1	4	5
0	1	-138	1	6	7
0	1	-137	1	5	6
1	1	-136	1	1	2
0	1	-135	1	2	3
0	1	-134	1	1	2
0	1	-133	1	3	4
1	1	-132	1	1	2
1	1	-131	1	4	5
1	1	-130	1	6	7
1	1	-129	1	6	7
0	1	-128	1	5	6
0	1	-127	1	3	4
1	1	-126	1	5	6
1	1	-125	1	4	5
1	1	-124	1	1	2
1	1	-123	1	2	3
0	1	-122	1	2	3
1	1	-121	1	4	5
1	1	-120	1	1	2
1	1	-119	1	1	2
0	1	-118	1	3	4
1	1	-117	1	5	6
0	1	-116	1	3	4
1	1	-115	1	2	3
0	1	-114	1	2	3
1	1	-113	1	4	5
0	1	-112	1	6	7
0	1	-111	1	6	7
0	1	-110	1	5	6
1	1	-109	1	4	5
1	1	-108	1	4	5
1	1	-107	1	1	2
1	1	-106	1	5	6
0	1	-105	1	3	4
0	1	-104	1	3	4
0	1	-103	1	1	2
0	1	-102	1	6	7
0	1	-101	1	2	3
1	1	-100	1	5	6
0	1	-99	1	2	3
1	1	-98	1	6	7
0	1	-97	1	3	4
1	1	-96	1	5	6
1	1	-95	1	4	5
1	1	-94	1	1	2
1	1	-93	1	5	6
0	1	-92	1	3	4
0	1	-91	1	6	7
1	1	-90	1	1	2
0	1	-89	1	2	3
1	1	-88	1	6	7
1	1	-87	1	4	5
0	1	-86	1	2	3
0	1	-85	1	5	6
0	1	-84	1	6	7
0	1	-83	1	4	5
1	1	-82	1	5	6
1	1	-81	1	6	7
0	1	-80	1	2	3
1	1	-79	1	2	3
1	1	-78	1	1	2
0	1	-77	1	3	4
0	1	-76	1	3	4
1	1	-75	1	4	5
1	1	-74	1	1	2
1	1	-73	1	4	5
1	1	-72	1	2	3
1	1	-71	1	6	7
0	1	-70	1	1	2
0	1	-69	1	6	7
0	1	-68	1	2	3
0	1	-67	1	3	4
0	1	-66	1	5	6
1	1	-65	1	5	6
0	1	-64	1	3	4
1	1	-63	1	1	2
1	1	-62	1	4	5
1	1	-61	1	2	3
0	1	-60	1	3	4
0	1	-59	1	2	3
0	1	-58	1	6	7
1	1	-57	1	6	7
0	1	-56	1	3	4
1	1	-55	1	1	2
0	1	-54	1	5	6
0	1	-53	1	1	2
1	1	-52	1	4	5
1	1	-51	1	4	5
1	1	-50	1	5	6
0	1	-49	1	3	4
1	1	-48	1	6	7
1	1	-47	1	6	7
0	1	-46	1	4	5
1	1	-45	1	1	2
1	1	-44	1	2	3
1	1	-43	1	4	5
1	1	-42	1	5	6
1	1	-41	1	2	3
0	1	-40	1	5	6
1	1	-39	1	1	2
1	1	-38	1	3	4
1	1	-37	1	6	7
1	1	-36	1	1	2
0	1	-35	1	5	6
1	1	-34	1	2	3
0	1	-33	1	3	4
1	1	-32	1	4	5
0	1	-31	1	5	6
1	1	-30	1	4	5
1	1	-29	1	6	7
1	1	-28	1	1	2
1	1	-27	1	2	3
1	1	-26	1	3	4
0	1	-25	1	5	6
1	1	-24	1	6	7
1	1	-23	1	2	3
1	1	-22	1	1	2
0	1	-21	1	5	6
1	1	-20	1	2	3
0	1	-19	1	1	2
0	1	-18	1	3	4
0	1	-17	1	4	5
1	1	-16	1	6	7
1	1	-15	1	4	5
0	1	-14	1	3	4
1	1	-13	1	5	6
1	1	-12	1	6	7
1	1	-11	1	2	3
1	1	-10	1	2	3
0	1	-9	1	5	6
0	1	-8	1	3	4
1	1	-7	1	1	2
0	1	-6	1	3	4
1	1	-5	1	6	7
1	1	-4	1	4	5
0	1	-3	1	4	5
0	1	-2	1	1	2
0	1	-1	1	5	6
0	1	0	3	2	5
0	1	1	2	4	6
0	1	2	6	1	7
0	1	3	2	2	4
0	1	4	4	1	5
0	1	5	3	3	6
1	1	6	3	4	7
1	1	7	4	1	5
1	1	8	2	5	7
1	1	9	5	2	7
0	1	10	2	2	4
1	1	11	6	1	7
1	1	12	2	5	7
1	1	13	3	1	4
1	1	14	1	3	4
0	1	15	2	3	5
0	1	16	1	6	7
1	1	17	2	1	3
1	1	18	2	4	6
0	1	19	5	1	6
1	1	20	1	4	5
1	1	21	5	1	6
1	1	22	2	1	3
1	1	23	1	1	2
0	1	24	1	5	6
1	1	25	1	6	7
1	1	26	1	4	5
0	1	27	2	3	5
1	1	28	4	3	7
0	1	29	3	1	4
0	1	30	1	3	4
1	1	31	1	2	3
1	1	32	3	4	7
1	1	33	3	2	5
0	1	34	4	2	6
1	1	35	1	2	3
0	1	36	1	1	2
0	1	37	3	3	6
0	1	38	4	3	7
0	1	39	1	5	6
0	1	40	5	2	7
0	1	41	4	2	6
0	1	42	2	2	4
1	1	43	3	2	5
1	1	44	1	6	7
0	1	45	1	3	4
1	1	46	1	4	5
1	1	47	5	2	7
0	1	48	1	1	2
0	1	49	3	3	6
1	1	50	1	1	2
1	1	51	3	4	7
0	1	52	1	6	7
1	1	53	3	4	7
0	1	54	1	5	6
1	1	55	2	4	6
1	1	56	4	2	6
0	1	57	2	3	5
1	1	58	2	5	7
1	1	59	2	4	6
1	1	60	4	3	7
1	1	61	6	1	7
1	1	62	4	1	5
1	1	63	5	1	6
1	1	64	3	2	5
1	1	65	2	1	3
1	1	66	4	2	6
1	1	67	3	1	4
0	1	68	2	3	5
1	1	69	5	2	7
1	1	70	1	4	5
1	1	71	1	2	3
1	1	72	2	5	7
1	1	73	4	1	5
1	1	74	5	1	6
1	1	75	3	1	4
0	1	76	1	3	4
1	1	77	6	1	7
0	1	78	1	5	6
1	1	79	1	2	3
1	1	80	2	1	3
0	1	81	2	2	4
0	1	82	3	3	6
1	1	83	4	3	7
1	1	84	6	1	7
0	1	85	2	3	5
1	1	86	4	1	5
1	1	87	3	2	5
1	1	88	3	2	5
1	1	89	5	2	7
1	1	90	3	4	7
1	1	91	5	2	7
1	1	92	2	2	4
1	1	93	1	1	2
0	1	94	3	3	6
1	1	95	1	6	7
0	1	96	1	5	6
1	1	97	2	3	5
1	1	98	2	1	3
1	1	99	4	1	5
0	1	100	1	5	6
1	1	101	1	4	5
1	1	102	2	5	7
1	1	103	2	1	3
1	1	104	1	2	3
1	1	105	2	4	6
0	1	106	1	3	4
0	1	107	1	1	2
0	1	108	4	2	6
1	1	109	2	5	7
1	1	110	2	4	6
1	1	111	3	1	4
1	1	112	4	3	7
1	1	113	6	1	7
1	1	114	5	1	6
0	1	115	3	3	6
1	1	116	1	4	5
0	1	117	1	3	4
1	1	118	3	4	7
1	1	119	1	2	3
1	1	120	1	6	7
0	1	121	3	1	4
1	1	122	2	2	4
1	1	123	5	1	6
1	1	124	4	3	7
1	1	125	4	2	6
0	1	126	2	3	5
0	1	127	5	1	6
1	1	128	5	1	6
0	1	129	1	1	2
1	1	130	4	3	7
1	1	131	4	2	6
0	1	132	1	3	4
1	1	133	5	2	7
0	1	134	4	3	7
1	1	135	1	6	7
0	1	136	3	3	6
0	1	137	1	5	6
0	1	138	1	4	5
1	1	139	2	4	6
1	1	140	3	2	5
1	1	141	1	4	5
1	1	142	3	1	4
1	1	143	1	6	7
1	1	144	1	1	2
1	1	145	2	5	7
1	1	146	2	2	4
1	1	147	2	5	7
1	1	148	6	1	7
1	1	149	6	1	7
0	1	150	1	3	4
1	1	151	3	4	7
1	1	152	2	1	3
1	1	153	4	1	5
1	1	154	4	1	5
1	1	155	2	3	5
1	1	156	5	2	7
1	1	157	1	2	3
1	1	158	3	4	7
1	1	159	2	4	6
1	1	160	2	1	3
1	1	161	4	2	6
1	1	162	3	2	5
1	1	163	1	2	3
0	1	164	3	3	6
0	1	165	3	1	4
0	1	166	1	5	6
1	1	167	2	2	4
1	1	168	2	5	7
1	1	169	1	2	3
1	1	170	2	2	4
1	1	171	2	1	3
1	1	172	3	1	4
1	1	173	4	1	5
1	1	174	1	1	2
0	1	175	5	1	6
0	1	176	2	3	5
0	1	177	3	3	6
1	1	178	1	2	3
1	1	179	4	1	5
1	1	180	4	3	7
1	1	181	5	2	7
1	1	182	1	4	5
1	1	183	3	4	7
0	1	184	1	3	4
1	1	185	6	1	7
0	1	186	1	3	4
1	1	187	5	2	7
0	1	188	1	5	6
1	1	189	5	1	6
1	1	190	4	2	6
1	1	191	2	2	4
0	1	192	2	3	5
0	1	193	3	3	6
1	1	194	1	6	7
1	1	195	1	6	7
1	1	196	3	2	5
1	1	197	2	4	6
1	1	198	2	1	3
0	1	199	1	1	2
1	1	200	1	5	6
1	1	201	6	1	7
1	1	202	3	2	5
0	1	203	2	5	7
1	1	204	3	4	7
1	1	205	3	1	4
1	1	206	4	3	7
1	1	207	1	4	5
1	1	208	4	2	6
1	1	209	2	4	6
1	1	210	1	4	5
0	1	211	1	3	4
0	1	212	3	3	6
1	1	213	1	6	7
1	1	214	2	1	3
1	1	215	3	1	4
1	1	216	5	1	6
1	1	217	4	2	6
1	1	218	2	5	7
1	1	219	2	4	6
1	1	220	1	4	5
0	1	221	2	3	5
0	1	222	3	1	4
0	1	223	4	1	5
1	1	224	4	2	6
0	1	225	3	4	7
1	1	226	2	1	3
0	1	227	1	5	6
1	1	228	3	2	5
1	1	229	2	2	4
0	1	230	2	3	5
1	1	231	3	4	7
1	1	232	1	2	3
1	1	233	1	1	2
1	1	234	4	1	5
1	1	235	2	4	6
0	1	236	4	3	7
1	1	237	6	1	7
1	1	238	1	1	2
0	1	239	1	5	6
1	1	240	5	2	7
0	1	241	3	3	6
1	1	242	1	6	7
1	1	243	5	1	6
1	1	244	1	2	3
1	1	245	2	2	4
0	1	246	4	3	7
1	1	247	3	2	5
1	1	248	6	1	7
0	1	249	1	3	4
1	1	250	2	5	7
1	1	251	5	2	7
0	1	252	1	5	6
0	1	253	1	3	4
0	1	254	3	3	6
1	1	255	3	4	7
1	1	256	2	1	3
0	1	257	4	3	7
1	1	258	4	3	7
0	1	259	1	3	4
1	1	260	1	1	2
1	1	261	5	2	7
1	1	262	1	4	5
1	1	263	2	1	3
0	1	264	3	3	6
1	1	265	1	2	3
1	1	266	3	4	7
1	1	267	2	5	7
1	1	268	1	6	7
1	1	269	3	2	5
1	1	270	1	6	7
1	1	271	4	1	5
1	1	272	2	5	7
1	1	273	2	2	4
0	1	274	2	3	5
0	1	275	3	1	4
1	1	276	2	2	4
1	1	277	5	2	7
1	1	278	4	2	6
1	1	279	3	2	5
0	1	280	1	5	6
1	1	281	1	2	3
1	1	282	1	4	5
1	1	283	5	1	6
1	1	284	4	1	5
1	1	285	2	4	6
1	1	286	4	2	6
0	1	287	2	3	5
1	1	288	2	4	6
1	1	289	6	1	7
1	1	290	6	1	7
1	1	291	3	1	4
0	1	292	1	1	2
1	1	293	5	1	6
1	1	294	1	4	5
1	1	295	5	2	7
1	1	296	1	6	7
1	1	297	5	1	6
0	1	298	1	5	6
1	1	299	2	5	7
1	1	300	1	1	2
1	1	301	1	4	5
1	1	302	3	4	7
0	1	303	2	3	5
1	1	304	2	3	5
1	1	305	5	1	6
1	1	306	1	2	3
1	1	307	3	2	5
0	1	308	4	3	7
0	1	309	1	3	4
1	1	310	1	2	3
1	1	311	6	1	7
1	1	312	2	1	3
1	1	313	2	5	7
1	1	314	2	4	6
1	1	315	6	1	7
1	1	316	4	1	5
1	1	317	4	3	7
1	1	318	4	1	5
1	1	319	3	4	7
1	1	320	1	6	7
1	1	321	2	4	6
1	1	322	2	1	3
0	1	323	1	5	6
1	1	324	3	2	5
1	1	325	3	1	4
0	1	326	3	3	6
1	1	327	2	2	4
0	1	328	1	3	4
1	1	329	4	2	6
1	1	330	5	2	7
0	1	331	3	3	6
1	1	332	4	2	6
0	1	333	1	1	2
1	1	334	2	2	4
1	1	335	3	1	4
1	1	336	1	4	5
1	1	337	3	1	4
0	1	338	3	3	6
1	1	339	3	4	7
1	1	340	1	1	2
1	1	341	5	1	6
1	1	342	4	3	7
0	1	343	1	5	6
0	1	344	1	3	4
0	1	345	2	3	5
1	1	346	5	1	6
1	1	347	2	1	3
0	1	348	2	4	6
1	1	349	1	2	3
1	1	350	2	4	6
1	1	351	2	5	7
1	1	352	3	4	7
1	1	353	4	2	6
1	1	354	3	1	4
1	1	355	3	2	5
1	1	356	1	6	7
1	1	357	4	1	5
1	1	358	6	1	7
1	1	359	1	2	3
1	1	360	6	1	7
1	1	361	4	3	7
1	1	362	5	2	7
1	1	363	3	2	5
1	1	364	2	2	4
1	1	365	1	1	2
1	1	366	5	2	7
1	1	367	4	2	6
1	1	368	1	4	5
0	1	369	3	3	6
1	1	370	4	1	5
1	1	371	2	2	4
0	1	372	1	3	4
1	1	373	2	5	7
1	1	374	1	6	7
1	1	375	2	1	3
0	1	376	2	3	5
1	1	377	1	5	6
1	1	378	4	1	5
1	1	379	1	2	3
1	1	380	2	5	7
1	1	381	2	1	3
1	1	382	5	1	6
1	1	383	3	2	5
1	1	384	1	6	7
1	1	385	3	1	4
0	1	386	3	3	6
0	1	387	1	5	6
1	1	388	1	4	5
0	1	389	4	3	7
1	1	390	2	2	4
0	1	391	2	3	5
0	1	392	2	3	5
1	1	393	3	1	4
1	1	394	1	1	2
1	1	395	1	4	5
1	1	396	2	4	6
0	1	397	1	1	2
1	1	398	6	1	7
1	1	399	3	2	5
1	1	400	1	2	3
0	1	401	4	3	7
0	1	402	3	3	6
1	1	403	3	4	7
1	1	404	5	1	6
1	1	405	2	5	7
0	1	406	1	3	4
0	1	407	1	5	6
1	1	408	2	4	6
1	1	409	5	2	7
1	1	410	1	6	7
1	1	411	3	4	7
1	1	412	4	2	6
1	1	413	2	2	4
0	1	414	1	3	4
1	1	415	2	1	3
1	1	416	5	2	7
1	1	417	6	1	7
1	1	418	4	1	5
1	1	419	4	2	6
1	2	-240	1	5	6
1	2	-239	1	3	4
1	2	-238	1	4	5
1	2	-237	1	1	2
0	2	-236	1	2	3
1	2	-235	1	6	7
1	2	-234	1	2	3
0	2	-233	1	6	7
1	2	-232	1	3	4
0	2	-231	1	4	5
1	2	-230	1	1	2
1	2	-229	1	4	5
0	2	-228	1	3	4
1	2	-227	1	5	6
1	2	-226	1	6	7
1	2	-225	1	5	6
1	2	-224	1	1	2
0	2	-223	1	2	3
0	2	-222	1	4	5
1	2	-221	1	3	4
1	2	-220	1	2	3
1	2	-219	1	1	2
0	2	-218	1	6	7
1	2	-217	1	6	7
1	2	-216	1	4	5
1	2	-215	1	1	2
1	2	-214	1	1	2
0	2	-213	1	3	4
1	2	-212	1	2	3
0	2	-211	1	6	7
1	2	-210	1	3	4
1	2	-209	1	5	6
1	2	-208	1	4	5
0	2	-207	1	2	3
0	2	-206	1	5	6
1	2	-205	1	5	6
0	2	-204	1	2	3
1	2	-203	1	1	2
0	2	-202	1	6	7
1	2	-201	1	4	5
0	2	-200	1	3	4
1	2	-199	1	4	5
1	2	-198	1	1	2
0	2	-197	1	6	7
0	2	-196	1	3	4
0	2	-195	1	2	3
1	2	-194	1	5	6
1	2	-193	1	6	7
1	2	-192	1	4	5
1	2	-191	1	1	2
0	2	-190	1	3	4
1	2	-189	1	5	6
0	2	-188	1	2	3
1	2	-187	1	4	5
1	2	-186	1	1	2
0	2	-185	1	5	6
1	2	-184	1	3	4
1	2	-183	1	2	3
1	2	-182	1	6	7
1	2	-181	1	5	6
1	2	-180	1	3	4
1	2	-179	1	1	2
1	2	-178	1	5	6
1	2	-177	1	4	5
0	2	-176	1	4	5
0	2	-175	1	3	4
1	2	-174	1	1	2
0	2	-173	1	6	7
1	2	-172	1	2	3
1	2	-171	1	6	7
0	2	-170	1	2	3
1	2	-169	1	1	2
1	2	-168	1	3	4
1	2	-167	1	5	6
1	2	-166	1	6	7
0	2	-165	1	6	7
1	2	-164	1	3	4
1	2	-163	1	5	6
1	2	-162	1	2	3
0	2	-161	1	4	5
1	2	-160	1	4	5
0	2	-159	1	1	2
1	2	-158	1	2	3
0	2	-157	1	4	5
1	2	-156	1	5	6
1	2	-155	1	3	4
0	2	-154	1	2	3
0	2	-153	1	2	3
1	2	-152	1	1	2
1	2	-151	1	5	6
1	2	-150	1	6	7
0	2	-149	1	3	4
0	2	-148	1	6	7
1	2	-147	1	4	5
1	2	-146	1	1	2
0	2	-145	1	2	3
1	2	-144	1	3	4
1	2	-143	1	1	2
0	2	-142	1	1	2
1	2	-141	1	5	6
0	2	-140	1	3	4
1	2	-139	1	4	5
1	2	-138	1	6	7
0	2	-137	1	2	3
0	2	-136	1	6	7
1	2	-135	1	5	6
0	2	-134	1	4	5
0	2	-133	1	4	5
0	2	-132	1	3	4
1	2	-131	1	3	4
1	2	-130	1	5	6
0	2	-129	1	2	3
1	2	-128	1	5	6
1	2	-127	1	6	7
1	2	-126	1	1	2
1	2	-125	1	1	2
1	2	-124	1	4	5
1	2	-123	1	6	7
0	2	-122	1	2	3
0	2	-121	1	5	6
1	2	-120	1	6	7
1	2	-119	1	2	3
1	2	-118	1	4	5
1	2	-117	1	5	6
0	2	-116	1	4	5
1	2	-115	1	1	2
1	2	-114	1	6	7
1	2	-113	1	1	2
1	2	-112	1	3	4
0	2	-111	1	2	3
0	2	-110	1	3	4
1	2	-109	1	2	3
0	2	-108	1	3	4
1	2	-107	1	5	6
1	2	-106	1	4	5
0	2	-105	1	3	4
1	2	-104	1	4	5
1	2	-103	1	6	7
1	2	-102	1	1	2
0	2	-101	1	2	3
0	2	-100	1	6	7
1	2	-99	1	1	2
1	2	-98	1	5	6
1	2	-97	1	1	2
1	2	-96	1	2	3
1	2	-95	1	4	5
1	2	-94	1	2	3
0	2	-93	1	4	5
0	2	-92	1	3	4
1	2	-91	1	5	6
1	2	-90	1	6	7
1	2	-89	1	6	7
1	2	-88	1	1	2
1	2	-87	1	5	6
0	2	-86	1	3	4
1	2	-85	1	6	7
0	2	-84	1	2	3
1	2	-83	1	5	6
0	2	-82	1	3	4
1	2	-81	1	6	7
0	2	-80	1	3	4
1	2	-79	1	1	2
0	2	-78	1	4	5
0	2	-77	1	5	6
0	2	-76	1	4	5
0	2	-75	1	2	3
1	2	-74	1	1	2
0	2	-73	1	3	4
1	2	-72	1	2	3
1	2	-71	1	4	5
1	2	-70	1	5	6
1	2	-69	1	6	7
1	2	-68	1	1	2
0	2	-67	1	4	5
0	2	-66	1	2	3
1	2	-65	1	3	4
1	2	-64	1	6	7
1	2	-63	1	5	6
1	2	-62	1	1	2
1	2	-61	1	2	3
1	2	-60	1	3	4
1	2	-59	1	4	5
1	2	-58	1	5	6
1	2	-57	1	2	3
1	2	-56	1	3	4
0	2	-55	1	6	7
1	2	-54	1	1	2
1	2	-53	1	1	2
0	2	-52	1	4	5
1	2	-51	1	5	6
1	2	-50	1	6	7
1	2	-49	1	6	7
1	2	-48	1	4	5
0	2	-47	1	2	3
1	2	-46	1	6	7
1	2	-45	1	1	2
0	2	-44	1	5	6
1	2	-43	1	5	6
1	2	-42	1	3	4
1	2	-41	1	1	2
0	2	-40	1	2	3
0	2	-39	1	3	4
1	2	-38	1	4	5
1	2	-37	1	2	3
1	2	-36	1	6	7
0	2	-35	1	3	4
1	2	-34	1	5	6
1	2	-33	1	1	2
0	2	-32	1	3	4
1	2	-31	1	2	3
0	2	-30	1	4	5
1	2	-29	1	4	5
1	2	-28	1	1	2
0	2	-27	1	5	6
1	2	-26	1	6	7
1	2	-25	1	6	7
1	2	-24	1	3	4
1	2	-23	1	4	5
0	2	-22	1	5	6
1	2	-21	1	5	6
1	2	-20	1	3	4
1	2	-19	1	4	5
0	2	-18	1	2	3
1	2	-17	1	1	2
1	2	-16	1	1	2
1	2	-15	1	6	7
1	2	-14	1	2	3
0	2	-13	1	3	4
1	2	-12	1	4	5
1	2	-11	1	1	2
1	2	-10	1	1	2
0	2	-9	1	2	3
1	2	-8	1	6	7
0	2	-7	1	2	3
0	2	-6	1	3	4
1	2	-5	1	5	6
0	2	-4	1	5	6
1	2	-3	1	4	5
1	2	-2	1	6	7
1	2	-1	1	6	7
0	2	0	2	2	4
1	2	1	1	5	6
1	2	2	4	2	6
1	2	3	6	1	7
1	2	4	2	5	7
1	2	5	2	1	3
1	2	6	2	5	7
1	2	7	4	1	5
1	2	8	2	3	5
1	2	9	5	1	6
1	2	10	3	1	4
1	2	11	1	6	7
1	2	12	3	3	6
1	2	13	3	4	7
1	2	14	2	1	3
1	2	15	1	1	2
1	2	16	5	1	6
1	2	17	3	3	6
1	2	18	1	6	7
1	2	19	3	1	4
1	2	20	1	4	5
0	2	21	2	2	4
1	2	22	1	5	6
1	2	23	5	2	7
1	2	24	4	2	6
0	2	25	1	4	5
1	2	26	1	1	2
1	2	27	3	2	5
1	2	28	4	1	5
1	2	29	4	3	7
1	2	30	2	4	6
1	2	31	3	2	5
1	2	32	6	1	7
0	2	33	1	2	3
1	2	34	3	4	7
0	2	35	2	4	6
1	2	36	1	2	3
1	2	37	5	2	7
1	2	38	1	3	4
1	2	39	2	3	5
0	2	40	1	3	4
1	2	41	4	3	7
1	2	42	1	5	6
1	2	43	1	6	7
1	2	44	1	3	4
1	2	45	4	2	6
1	2	46	5	2	7
1	2	47	4	3	7
1	2	48	2	5	7
1	2	49	1	6	7
1	2	50	4	1	5
1	2	51	2	1	3
1	2	52	3	2	5
0	2	53	2	2	4
1	2	54	1	2	3
1	2	55	6	1	7
1	2	56	5	1	6
1	2	57	6	1	7
0	2	58	2	4	6
0	2	59	1	3	4
0	2	60	1	2	3
0	2	61	1	5	6
1	2	62	2	5	7
1	2	63	1	1	2
0	2	64	1	4	5
1	2	65	2	2	4
1	2	66	1	4	5
1	2	67	2	3	5
1	2	68	4	1	5
1	2	69	4	3	7
0	2	70	3	3	6
0	2	71	3	3	6
1	2	72	5	2	7
1	2	73	5	1	6
1	2	74	3	4	7
1	2	75	2	3	5
1	2	76	2	1	3
1	2	77	3	4	7
1	2	78	2	4	6
0	2	79	3	1	4
0	2	80	4	2	6
1	2	81	1	1	2
1	2	82	3	2	5
1	2	83	3	1	4
1	2	84	4	1	5
0	2	85	3	2	5
1	2	86	2	4	6
1	2	87	5	2	7
1	2	88	2	3	5
1	2	89	3	4	7
1	2	90	3	1	4
0	2	91	3	1	4
1	2	92	1	5	6
0	2	93	2	2	4
1	2	94	4	2	6
1	2	95	1	1	2
1	2	96	5	1	6
1	2	97	3	4	7
1	2	98	6	1	7
1	2	99	2	1	3
1	2	100	6	1	7
1	2	101	5	1	6
1	2	102	4	3	7
0	2	103	2	2	4
0	2	104	1	4	5
1	2	105	3	2	5
1	2	106	4	1	5
1	2	107	1	4	5
1	2	108	4	3	7
1	2	109	2	4	6
1	2	110	1	3	4
0	2	111	2	3	5
1	2	112	2	5	7
0	2	113	1	5	6
1	2	114	2	5	7
1	2	115	3	3	6
0	2	116	1	3	4
1	2	117	1	1	2
0	2	118	4	2	6
1	2	119	1	6	7
1	2	120	1	2	3
1	2	121	2	1	3
1	2	122	1	6	7
1	2	123	3	3	6
1	2	124	5	2	7
1	2	125	1	2	3
1	2	126	1	4	5
0	2	127	1	3	4
1	2	128	4	1	5
0	2	129	2	2	4
1	2	130	1	6	7
0	2	131	3	2	5
0	2	132	1	2	3
1	2	133	1	6	7
1	2	134	3	4	7
1	2	135	1	5	6
1	2	136	3	3	6
1	2	137	4	3	7
0	2	138	1	5	6
1	2	139	5	1	6
0	2	140	2	3	5
1	2	141	1	2	3
1	2	142	6	1	7
1	2	143	2	1	3
1	2	144	4	2	6
1	2	145	6	1	7
0	2	146	2	2	4
1	2	147	3	3	6
1	2	148	2	5	7
1	2	149	1	1	2
0	2	150	3	1	4
1	2	151	3	1	4
1	2	152	4	2	6
1	2	153	3	4	7
1	2	154	2	5	7
0	2	155	2	4	6
1	2	156	5	2	7
1	2	157	2	1	3
1	2	158	1	3	4
1	2	159	5	1	6
1	2	160	1	4	5
1	2	161	4	3	7
1	2	162	1	1	2
1	2	163	5	2	7
0	2	164	3	2	5
1	2	165	2	4	6
1	2	166	4	1	5
0	2	167	2	3	5
1	2	168	4	2	6
1	2	169	1	6	7
1	2	170	1	3	4
1	2	171	1	1	2
1	2	172	3	1	4
1	2	173	3	2	5
1	2	174	5	1	6
0	2	175	1	2	3
1	2	176	4	3	7
1	2	177	4	1	5
1	2	178	1	5	6
0	2	179	4	2	6
1	2	180	4	3	7
1	2	181	6	1	7
1	2	182	2	2	4
1	2	183	2	5	7
1	2	184	3	1	4
1	2	185	3	3	6
1	2	186	2	4	6
1	2	187	6	1	7
1	2	188	1	6	7
0	2	189	3	2	5
1	2	190	1	1	2
1	2	191	2	1	3
1	2	192	1	2	3
1	2	193	1	4	5
1	2	194	5	2	7
0	2	195	1	3	4
0	2	196	2	2	4
1	2	197	2	5	7
0	2	198	1	4	5
1	2	199	5	2	7
1	2	200	3	3	6
1	2	201	5	1	6
1	2	202	3	4	7
1	2	203	2	1	3
1	2	204	2	3	5
1	2	205	1	5	6
1	2	206	4	1	5
0	2	207	2	3	5
0	2	208	2	4	6
1	2	209	3	4	7
1	2	210	4	2	6
0	2	211	1	5	6
1	2	212	2	3	5
1	2	213	3	3	6
0	2	214	1	3	4
1	2	215	4	3	7
1	2	216	3	1	4
0	2	217	4	3	7
1	2	218	4	1	5
1	2	219	5	1	6
1	2	220	2	1	3
0	2	221	1	4	5
1	2	222	1	1	2
1	2	223	3	2	5
1	2	224	1	3	4
0	2	225	1	6	7
0	2	226	2	2	4
1	2	227	1	6	7
1	2	228	1	5	6
1	2	229	2	4	6
1	2	230	5	1	6
1	2	231	1	4	5
0	2	232	3	2	5
1	2	233	4	1	5
1	2	234	2	4	6
1	2	235	6	1	7
1	2	236	3	4	7
1	2	237	2	3	5
1	2	238	2	5	7
1	2	239	2	1	3
0	2	240	3	1	4
0	2	241	3	3	6
1	2	242	2	5	7
1	2	243	1	1	2
1	2	244	6	1	7
1	2	245	5	2	7
1	2	246	5	2	7
1	2	247	4	2	6
1	2	248	3	4	7
0	2	249	1	2	3
0	2	250	2	2	4
0	2	251	1	2	3
1	2	252	3	4	7
1	2	253	4	1	5
1	2	254	1	6	7
1	2	255	4	2	6
1	2	256	2	5	7
0	2	257	2	3	5
1	2	258	5	1	6
0	2	259	1	5	6
1	2	260	2	3	5
1	2	261	4	2	6
1	2	262	3	1	4
1	2	263	4	3	7
1	2	264	2	2	4
0	2	265	1	2	3
1	2	266	3	4	7
1	2	267	2	4	6
0	2	268	1	3	4
1	2	269	1	4	5
1	2	270	2	4	6
1	2	271	1	2	3
1	2	272	2	1	3
1	2	273	4	1	5
1	2	274	1	1	2
0	2	275	1	3	4
1	2	276	5	2	7
1	2	277	5	1	6
1	2	278	1	1	2
1	2	279	2	5	7
1	2	280	4	3	7
1	2	281	6	1	7
1	2	282	3	3	6
1	2	283	1	4	5
1	2	284	5	2	7
1	2	285	6	1	7
1	2	286	1	5	6
1	2	287	1	6	7
0	2	288	3	1	4
0	2	289	3	2	5
0	2	290	2	2	4
1	2	291	2	1	3
1	2	292	3	3	6
1	2	293	3	2	5
1	2	294	2	1	3
0	2	295	1	3	4
1	2	296	1	4	5
1	2	297	4	1	5
1	2	298	1	1	2
1	2	299	4	2	6
1	2	300	3	4	7
1	2	301	1	1	2
0	2	302	1	2	3
1	2	303	2	4	6
1	2	304	1	3	4
1	2	305	1	4	5
1	2	306	1	6	7
1	2	307	3	3	6
1	2	308	5	2	7
1	2	309	2	4	6
1	2	310	3	3	6
1	2	311	5	2	7
1	2	312	2	1	3
1	2	313	2	5	7
1	2	314	1	6	7
1	2	315	3	1	4
0	2	316	1	2	3
1	2	317	6	1	7
0	2	318	4	2	6
1	2	319	5	1	6
1	2	320	5	1	6
0	2	321	4	1	5
1	2	322	1	5	6
1	2	323	4	3	7
1	2	324	3	2	5
0	2	325	2	2	4
0	2	326	3	2	5
1	2	327	2	5	7
1	2	328	2	3	5
0	2	329	2	2	4
1	2	330	6	1	7
1	2	331	4	3	7
0	2	332	1	5	6
1	2	333	3	4	7
0	2	334	2	3	5
1	2	335	3	1	4
0	2	336	1	5	6
1	2	337	1	6	7
0	2	338	2	3	5
1	2	339	1	3	4
1	2	340	1	1	2
1	2	341	4	3	7
1	2	342	3	3	6
1	2	343	4	1	5
1	2	344	4	1	5
0	2	345	2	2	4
1	2	346	5	2	7
0	2	347	1	2	3
1	2	348	6	1	7
1	2	349	2	1	3
1	2	350	5	1	6
0	2	351	2	5	7
1	2	352	2	1	3
1	2	353	4	3	7
0	2	354	2	2	4
1	2	355	3	2	5
1	2	356	1	2	3
1	2	357	1	6	7
1	2	358	3	1	4
1	2	359	3	4	7
1	2	360	4	2	6
1	2	361	1	1	2
1	2	362	5	2	7
1	2	363	2	4	6
1	2	364	5	1	6
1	2	365	6	1	7
1	2	366	3	2	5
1	2	367	3	1	4
1	2	368	3	4	7
1	2	369	1	4	5
1	2	370	2	4	6
0	2	371	2	3	5
0	2	372	1	3	4
1	2	373	1	5	6
1	2	374	2	5	7
1	2	375	4	2	6
1	2	376	1	4	5
1	2	377	3	3	6
1	2	378	2	1	3
1	2	379	5	1	6
1	2	380	3	3	6
1	2	381	1	1	2
1	2	382	2	5	7
1	2	383	4	1	5
1	2	384	1	6	7
1	2	385	5	2	7
1	2	386	3	4	7
1	2	387	4	3	7
1	2	388	5	2	7
1	2	389	5	1	6
1	2	390	1	5	6
1	2	391	1	3	4
1	2	392	4	1	5
1	2	393	1	2	3
0	2	394	2	3	5
1	2	395	1	4	5
0	2	396	1	5	6
0	2	397	2	2	4
1	2	398	4	2	6
1	2	399	2	4	6
0	2	400	2	2	4
1	2	401	2	4	6
1	2	402	6	1	7
1	2	403	2	5	7
1	2	404	1	1	2
0	2	405	1	2	3
1	2	406	1	6	7
1	2	407	4	2	6
1	2	408	6	1	7
0	2	409	3	2	5
0	2	410	2	3	5
1	2	411	1	4	5
1	2	412	3	4	7
1	2	413	4	3	7
0	2	414	3	1	4
1	2	415	3	1	4
0	2	416	1	3	4
1	2	417	3	3	6
1	2	418	2	1	3
1	2	419	3	2	5
1	3	-240	1	1	2
0	3	-239	1	3	4
0	3	-238	1	3	4
0	3	-237	1	5	6
0	3	-236	1	4	5
0	3	-235	1	1	2
1	3	-234	1	2	3
0	3	-233	1	6	7
1	3	-232	1	6	7
0	3	-231	1	4	5
1	3	-230	1	5	6
1	3	-229	1	6	7
0	3	-228	1	1	2
0	3	-227	1	5	6
0	3	-226	1	2	3
1	3	-225	1	2	3
1	3	-224	1	1	2
0	3	-223	1	3	4
0	3	-222	1	6	7
0	3	-221	1	4	5
0	3	-220	1	4	5
0	3	-219	1	5	6
1	3	-218	1	3	4
0	3	-217	1	5	6
0	3	-216	1	4	5
1	3	-215	1	2	3
1	3	-214	1	5	6
1	3	-213	1	3	4
0	3	-212	1	1	2
0	3	-211	1	4	5
1	3	-210	1	2	3
0	3	-209	1	3	4
0	3	-208	1	6	7
0	3	-207	1	1	2
1	3	-206	1	6	7
0	3	-205	1	1	2
0	3	-204	1	4	5
0	3	-203	1	3	4
0	3	-202	1	4	5
1	3	-201	1	2	3
0	3	-200	1	5	6
1	3	-199	1	5	6
1	3	-198	1	1	2
1	3	-197	1	3	4
1	3	-196	1	2	3
1	3	-195	1	6	7
0	3	-194	1	6	7
1	3	-193	1	6	7
1	3	-192	1	3	4
1	3	-191	1	4	5
0	3	-190	1	1	2
1	3	-189	1	5	6
0	3	-188	1	5	6
1	3	-187	1	3	4
0	3	-186	1	2	3
1	3	-185	1	2	3
0	3	-184	1	1	2
1	3	-183	1	4	5
0	3	-182	1	6	7
0	3	-181	1	1	2
1	3	-180	1	5	6
1	3	-179	1	6	7
1	3	-178	1	1	2
0	3	-177	1	6	7
1	3	-176	1	2	3
0	3	-175	1	4	5
1	3	-174	1	3	4
1	3	-173	1	3	4
1	3	-172	1	2	3
0	3	-171	1	4	5
0	3	-170	1	5	6
0	3	-169	1	1	2
0	3	-168	1	5	6
0	3	-167	1	4	5
0	3	-166	1	2	3
0	3	-165	1	5	6
1	3	-164	1	6	7
0	3	-163	1	4	5
1	3	-162	1	2	3
0	3	-161	1	3	4
1	3	-160	1	3	4
1	3	-159	1	1	2
1	3	-158	1	6	7
1	3	-157	1	3	4
1	3	-156	1	5	6
1	3	-155	1	4	5
0	3	-154	1	1	2
0	3	-153	1	6	7
0	3	-152	1	2	3
1	3	-151	1	3	4
1	3	-150	1	2	3
0	3	-149	1	5	6
0	3	-148	1	1	2
1	3	-147	1	4	5
1	3	-146	1	6	7
1	3	-145	1	6	7
1	3	-144	1	3	4
0	3	-143	1	5	6
0	3	-142	1	5	6
0	3	-141	1	4	5
0	3	-140	1	1	2
0	3	-139	1	6	7
1	3	-138	1	4	5
0	3	-137	1	1	2
0	3	-136	1	2	3
1	3	-135	1	3	4
1	3	-134	1	2	3
1	3	-133	1	4	5
1	3	-132	1	2	3
1	3	-131	1	3	4
1	3	-130	1	6	7
1	3	-129	1	3	4
0	3	-128	1	5	6
0	3	-127	1	2	3
0	3	-126	1	1	2
0	3	-125	1	1	2
0	3	-124	1	4	5
0	3	-123	1	5	6
0	3	-122	1	6	7
1	3	-121	1	2	3
0	3	-120	1	1	2
1	3	-119	1	3	4
1	3	-118	1	4	5
1	3	-117	1	4	5
0	3	-116	1	5	6
1	3	-115	1	6	7
1	3	-114	1	2	3
0	3	-113	1	1	2
1	3	-112	1	3	4
0	3	-111	1	6	7
1	3	-110	1	5	6
0	3	-109	1	5	6
1	3	-108	1	4	5
1	3	-107	1	3	4
1	3	-106	1	6	7
0	3	-105	1	4	5
1	3	-104	1	2	3
1	3	-103	1	2	3
0	3	-102	1	5	6
1	3	-101	1	6	7
1	3	-100	1	3	4
0	3	-99	1	1	2
0	3	-98	1	1	2
0	3	-97	1	5	6
1	3	-96	1	6	7
0	3	-95	1	1	2
0	3	-94	1	5	6
1	3	-93	1	4	5
0	3	-92	1	3	4
0	3	-91	1	6	7
1	3	-90	1	3	4
0	3	-89	1	1	2
0	3	-88	1	2	3
1	3	-87	1	2	3
1	3	-86	1	4	5
0	3	-85	1	1	2
1	3	-84	1	2	3
0	3	-83	1	4	5
1	3	-82	1	2	3
1	3	-81	1	3	4
0	3	-80	1	1	2
1	3	-79	1	6	7
0	3	-78	1	6	7
1	3	-77	1	3	4
0	3	-76	1	5	6
1	3	-75	1	5	6
1	3	-74	1	4	5
0	3	-73	1	5	6
0	3	-72	1	2	3
1	3	-71	1	5	6
1	3	-70	1	2	3
1	3	-69	1	6	7
1	3	-68	1	1	2
1	3	-67	1	4	5
0	3	-66	1	1	2
0	3	-65	1	4	5
1	3	-64	1	3	4
1	3	-63	1	3	4
0	3	-62	1	6	7
0	3	-61	1	4	5
0	3	-60	1	2	3
1	3	-59	1	2	3
1	3	-58	1	5	6
1	3	-57	1	6	7
0	3	-56	1	4	5
0	3	-55	1	1	2
0	3	-54	1	1	2
0	3	-53	1	6	7
1	3	-52	1	3	4
1	3	-51	1	3	4
0	3	-50	1	5	6
0	3	-49	1	2	3
1	3	-48	1	6	7
1	3	-47	1	3	4
1	3	-46	1	3	4
1	3	-45	1	5	6
0	3	-44	1	5	6
0	3	-43	1	1	2
0	3	-42	1	6	7
1	3	-41	1	2	3
1	3	-40	1	4	5
1	3	-39	1	4	5
0	3	-38	1	1	2
0	3	-37	1	5	6
1	3	-36	1	3	4
0	3	-35	1	2	3
1	3	-34	1	1	2
0	3	-33	1	5	6
1	3	-32	1	2	3
1	3	-31	1	1	2
1	3	-30	1	6	7
0	3	-29	1	6	7
0	3	-28	1	3	4
1	3	-27	1	4	5
1	3	-26	1	4	5
0	3	-25	1	1	2
1	3	-24	1	3	4
1	3	-23	1	3	4
0	3	-22	1	6	7
1	3	-21	1	2	3
1	3	-20	1	4	5
1	3	-19	1	2	3
0	3	-18	1	1	2
0	3	-17	1	6	7
0	3	-16	1	5	6
1	3	-15	1	4	5
1	3	-14	1	5	6
1	3	-13	1	2	3
0	3	-12	1	6	7
0	3	-11	1	5	6
1	3	-10	1	1	2
0	3	-9	1	1	2
1	3	-8	1	5	6
1	3	-7	1	4	5
0	3	-6	1	4	5
0	3	-5	1	2	3
1	3	-4	1	3	4
1	3	-3	1	3	4
1	3	-2	1	6	7
1	3	-1	1	2	3
1	3	0	3	4	7
0	3	1	3	3	6
1	3	2	1	3	4
1	3	3	1	1	2
0	3	4	5	2	7
0	3	5	1	5	6
0	3	6	1	6	7
0	3	7	5	1	6
1	3	8	3	2	5
1	3	9	2	2	4
1	3	10	4	3	7
0	3	11	2	1	3
0	3	12	1	5	6
1	3	13	3	1	4
1	3	14	3	4	7
0	3	15	2	1	3
0	3	16	1	1	2
0	3	17	6	1	7
1	3	18	1	4	5
1	3	19	5	2	7
1	3	20	2	3	5
1	3	21	2	2	4
0	3	22	4	2	6
0	3	23	1	2	3
1	3	24	1	3	4
1	3	25	6	1	7
0	3	26	2	4	6
0	3	27	3	3	6
1	3	28	1	6	7
0	3	29	1	2	3
1	3	30	4	2	6
1	3	31	2	3	5
1	3	32	2	5	7
1	3	33	5	1	6
1	3	34	4	1	5
1	3	35	4	3	7
1	3	36	1	4	5
1	3	37	3	1	4
1	3	38	4	1	5
0	3	39	2	5	7
0	3	40	2	4	6
1	3	41	3	2	5
0	3	42	1	1	2
1	3	43	2	4	6
1	3	44	1	3	4
0	3	45	3	4	7
1	3	46	3	2	5
0	3	47	3	4	7
1	3	48	4	2	6
0	3	49	4	2	6
1	3	50	1	6	7
1	3	51	2	1	3
0	3	52	1	6	7
1	3	53	3	1	4
1	3	54	1	3	4
1	3	55	2	2	4
1	3	56	2	2	4
0	3	57	1	5	6
1	3	58	5	2	7
1	3	59	1	2	3
1	3	60	3	1	4
1	3	61	5	2	7
0	3	62	5	1	6
1	3	63	2	5	7
1	3	64	2	3	5
1	3	65	1	5	6
1	3	66	1	4	5
1	3	67	3	3	6
1	3	68	4	1	5
1	3	69	5	1	6
0	3	70	2	4	6
0	3	71	1	4	5
0	3	72	2	1	3
1	3	73	6	1	7
1	3	74	2	3	5
0	3	75	1	2	3
1	3	76	3	2	5
1	3	77	4	1	5
0	3	78	2	5	7
1	3	79	4	3	7
0	3	80	1	1	2
1	3	81	6	1	7
1	3	82	3	3	6
1	3	83	4	3	7
1	3	84	5	2	7
0	3	85	1	4	5
1	3	86	2	3	5
0	3	87	1	4	5
1	3	88	5	2	7
0	3	89	3	4	7
1	3	90	1	6	7
1	3	91	6	1	7
0	3	92	2	5	7
1	3	93	3	3	6
0	3	94	2	1	3
1	3	95	4	1	5
1	3	96	1	3	4
1	3	97	1	1	2
1	3	98	2	5	7
0	3	99	3	1	4
1	3	100	3	4	7
1	3	101	4	3	7
1	3	102	4	2	6
0	3	103	1	2	3
1	3	104	3	2	5
1	3	105	2	3	5
1	3	106	5	1	6
1	3	107	5	1	6
1	3	108	1	3	4
0	3	109	3	3	6
0	3	110	4	3	7
0	3	111	1	2	3
1	3	112	3	1	4
0	3	113	2	4	6
0	3	114	1	5	6
0	3	115	1	5	6
0	3	116	6	1	7
1	3	117	2	2	4
0	3	118	2	2	4
0	3	119	1	1	2
0	3	120	4	2	6
0	3	121	4	1	5
1	3	122	1	6	7
1	3	123	3	2	5
1	3	124	2	1	3
0	3	125	2	4	6
1	3	126	3	2	5
1	3	127	1	3	4
0	3	128	3	4	7
1	3	129	2	5	7
0	3	130	3	4	7
1	3	131	1	1	2
1	3	132	1	3	4
1	3	133	4	1	5
1	3	134	1	6	7
1	3	135	6	1	7
1	3	136	4	1	5
0	3	137	3	1	4
0	3	138	2	4	6
1	3	139	3	1	4
1	3	140	5	1	6
1	3	141	1	2	3
1	3	142	4	3	7
1	3	143	5	1	6
0	3	144	2	4	6
1	3	145	5	2	7
1	3	146	4	2	6
1	3	147	4	3	7
1	3	148	2	2	4
0	3	149	1	5	6
1	3	150	2	3	5
0	3	151	1	4	5
0	3	152	1	2	3
1	3	153	2	2	4
1	3	154	2	3	5
1	3	155	4	2	6
0	3	156	1	5	6
0	3	157	2	5	7
0	3	158	3	3	6
1	3	159	3	3	6
1	3	160	5	2	7
0	3	161	1	1	2
0	3	162	3	2	5
1	3	163	1	4	5
0	3	164	1	6	7
0	3	165	2	1	3
1	3	166	2	1	3
1	3	167	6	1	7
0	3	168	1	1	2
1	3	169	3	4	7
0	3	170	2	4	6
1	3	171	2	1	3
0	3	172	2	4	6
1	3	173	1	3	4
1	3	174	4	3	7
0	3	175	1	4	5
1	3	176	3	1	4
1	3	177	1	6	7
0	3	178	1	2	3
1	3	179	4	2	6
1	3	180	1	5	6
1	3	181	5	1	6
1	3	182	4	1	5
1	3	183	3	2	5
1	3	184	4	1	5
0	3	185	1	5	6
1	3	186	2	5	7
1	3	187	4	3	7
1	3	188	3	3	6
1	3	189	3	2	5
1	3	190	2	2	4
1	3	191	2	3	5
1	3	192	2	2	4
1	3	193	3	3	6
1	3	194	1	3	4
1	3	195	1	6	7
1	3	196	2	5	7
1	3	197	3	1	4
0	3	198	2	1	3
0	3	199	1	2	3
0	3	200	5	2	7
1	3	201	5	1	6
1	3	202	6	1	7
1	3	203	5	2	7
1	3	204	1	1	2
1	3	205	1	4	5
0	3	206	6	1	7
1	3	207	4	2	6
0	3	208	2	3	5
0	3	209	3	4	7
0	3	210	3	3	6
1	3	211	1	1	2
1	3	212	3	1	4
0	3	213	1	5	6
0	3	214	1	1	2
1	3	215	2	1	3
0	3	216	1	4	5
1	3	217	2	3	5
1	3	218	5	1	6
1	3	219	3	3	6
1	3	220	2	3	5
1	3	221	4	1	5
1	3	222	4	2	6
1	3	223	1	6	7
1	3	224	4	3	7
1	3	225	2	2	4
0	3	226	2	4	6
1	3	227	4	1	5
1	3	228	2	2	4
1	3	229	2	5	7
1	3	230	6	1	7
0	3	231	1	6	7
1	3	232	4	2	6
1	3	233	3	2	5
0	3	234	1	2	3
0	3	235	1	4	5
1	3	236	3	2	5
0	3	237	3	4	7
1	3	238	2	1	3
1	3	239	4	3	7
1	3	240	2	5	7
1	3	241	5	2	7
1	3	242	3	1	4
1	3	243	3	4	7
0	3	244	1	5	6
1	3	245	5	2	7
1	3	246	1	3	4
0	3	247	2	4	6
1	3	248	1	3	4
1	3	249	6	1	7
1	3	250	5	1	6
0	3	251	1	2	3
1	3	252	3	2	5
0	3	253	3	4	7
1	3	254	5	2	7
1	3	255	6	1	7
0	3	256	3	3	6
1	3	257	3	2	5
1	3	258	1	6	7
0	3	259	3	4	7
0	3	260	2	4	6
1	3	261	1	6	7
1	3	262	4	3	7
1	3	263	4	2	6
1	3	264	1	1	2
1	3	265	6	1	7
1	3	266	4	1	5
1	3	267	1	3	4
1	3	268	2	3	5
1	3	269	4	3	7
0	3	270	1	5	6
0	3	271	1	4	5
0	3	272	2	4	6
1	3	273	2	2	4
1	3	274	4	2	6
1	3	275	5	2	7
1	3	276	5	1	6
1	3	277	2	5	7
0	3	278	1	2	3
1	3	279	2	1	3
1	3	280	1	2	3
1	3	281	1	1	2
1	3	282	4	1	5
1	3	283	3	3	6
1	3	284	3	1	4
1	3	285	2	3	5
1	3	286	2	5	7
1	3	287	5	1	6
1	3	288	1	3	4
1	3	289	1	4	5
0	3	290	1	5	6
1	3	291	3	1	4
1	3	292	2	2	4
0	3	293	2	1	3
0	3	294	2	1	3
1	3	295	2	3	5
1	3	296	4	1	5
0	3	297	1	4	5
1	3	298	3	1	4
0	3	299	2	5	7
1	3	300	4	3	7
1	3	301	2	2	4
1	3	302	3	4	7
1	3	303	1	3	4
0	3	304	5	1	6
1	3	305	2	3	5
0	3	306	1	5	6
1	3	307	2	1	3
0	3	308	1	6	7
0	3	309	2	4	6
1	3	310	5	2	7
1	3	311	1	6	7
1	3	312	4	3	7
0	3	313	1	5	6
0	3	314	1	2	3
1	3	315	4	1	5
1	3	316	3	2	5
1	3	317	3	3	6
1	3	318	3	2	5
1	3	319	6	1	7
1	3	320	1	1	2
1	3	321	5	2	7
0	3	322	3	1	4
1	3	323	1	3	4
1	3	324	2	2	4
0	3	325	3	4	7
1	3	326	3	3	6
1	3	327	1	1	2
0	3	328	2	5	7
0	3	329	1	4	5
1	3	330	5	1	6
0	3	331	4	2	6
1	3	332	6	1	7
0	3	333	2	4	6
1	3	334	4	2	6
0	3	335	1	2	3
1	3	336	2	2	4
1	3	337	1	6	7
1	3	338	6	1	7
1	3	339	4	3	7
1	3	340	5	2	7
0	3	341	1	1	2
0	3	342	2	1	3
1	3	343	2	2	4
1	3	344	2	3	5
0	3	345	2	4	6
0	3	346	3	3	6
0	3	347	2	4	6
1	3	348	5	1	6
1	3	349	3	1	4
1	3	350	3	2	5
1	3	351	1	2	3
1	3	352	3	1	4
0	3	353	1	5	6
1	3	354	1	4	5
0	3	355	1	5	6
1	3	356	2	3	5
0	3	357	5	2	7
1	3	358	3	4	7
1	3	359	3	4	7
1	3	360	4	1	5
1	3	361	4	1	5
1	3	362	5	1	6
0	3	363	2	5	7
1	3	364	3	2	5
1	3	365	1	6	7
1	3	366	1	3	4
1	3	367	6	1	7
1	3	368	4	2	6
1	3	369	1	3	4
0	3	370	1	2	3
1	3	371	4	3	7
0	3	372	1	1	2
1	3	373	3	3	6
1	3	374	4	2	6
0	3	375	2	5	7
0	3	376	1	4	5
0	3	377	2	1	3
1	3	378	6	1	7
0	3	379	2	4	6
0	3	380	1	5	6
1	3	381	2	2	4
0	3	382	3	4	7
1	3	383	1	3	4
1	3	384	4	3	7
1	3	385	3	2	5
1	3	386	2	3	5
1	3	387	3	3	6
1	3	388	4	2	6
1	3	389	2	3	5
1	3	390	4	3	7
0	3	391	1	2	3
1	3	392	5	2	7
0	3	393	1	2	3
1	3	394	5	1	6
1	3	395	6	1	7
1	3	396	1	6	7
1	3	397	2	4	6
1	3	398	3	1	4
1	3	399	5	2	7
1	3	400	1	4	5
1	3	401	1	3	4
0	3	402	2	5	7
1	3	403	3	3	6
1	3	404	4	2	6
0	3	405	1	5	6
1	3	406	1	4	5
1	3	407	3	4	7
1	3	408	4	1	5
0	3	409	2	1	3
1	3	410	1	1	2
1	3	411	4	1	5
1	3	412	5	1	6
1	3	413	2	1	3
1	3	414	2	2	4
1	3	415	3	2	5
1	3	416	3	1	4
0	3	417	1	6	7
1	3	418	2	5	7
1	3	419	1	1	2
1	4	-240	1	4	5
0	4	-239	1	6	7
0	4	-238	1	1	2
1	4	-237	1	3	4
0	4	-236	1	3	4
1	4	-235	1	4	5
1	4	-234	1	1	2
0	4	-233	1	2	3
0	4	-232	1	2	3
0	4	-231	1	5	6
1	4	-230	1	5	6
1	4	-229	1	4	5
1	4	-228	1	5	6
0	4	-227	1	1	2
1	4	-226	1	1	2
0	4	-225	1	6	7
0	4	-224	1	6	7
0	4	-223	1	2	3
0	4	-222	1	3	4
0	4	-221	1	3	4
0	4	-220	1	5	6
0	4	-219	1	4	5
1	4	-218	1	2	3
1	4	-217	1	6	7
1	4	-216	1	1	2
1	4	-215	1	4	5
1	4	-214	1	5	6
1	4	-213	1	3	4
0	4	-212	1	6	7
0	4	-211	1	2	3
[truncated: 19,367 more rows]
