# Supplementary material for: Implicit Value Updating Explains Transitive Inference Performance: The Betasort Model
Source: PLoS Comput Biol. 2015 Sep 25;11(9):e1004523. doi: 10.1371/journal.pcbi.1004523 (PMC4583549; doi:10.1371/journal.pcbi.1004523)
Supplement: S1 Dataset — Raw data of choices made by rhesus macaques and human participants during sessions of the TI task. (ZIP) [file pcbi.1004523.s002.zip › DataPackage/Hubble-TI.csv]

outcome	session	trial	distance	target	distractor
1	2	-123	1	3	4
1	2	-122	1	5	6
0	2	-121	1	3	4
0	2	-120	1	6	7
1	2	-119	1	1	2
1	2	-118	1	1	2
0	2	-117	1	6	7
1	2	-116	1	2	3
1	2	-115	1	5	6
0	2	-114	1	2	3
1	2	-113	1	4	5
0	2	-112	1	4	5
1	2	-111	1	1	2
0	2	-110	1	3	4
1	2	-109	1	6	7
0	2	-108	1	2	3
1	2	-107	1	4	5
0	2	-106	1	3	4
1	2	-105	1	1	2
1	2	-104	1	5	6
0	2	-103	1	6	7
1	2	-102	1	5	6
1	2	-101	1	2	3
1	2	-100	1	4	5
1	2	-99	1	5	6
1	2	-98	1	3	4
0	2	-97	1	4	5
1	2	-96	1	6	7
1	2	-95	1	4	5
1	2	-94	1	1	2
0	2	-93	1	6	7
1	2	-92	1	2	3
0	2	-91	1	2	3
0	2	-90	1	3	4
1	2	-89	1	5	6
1	2	-88	1	1	2
0	2	-87	1	4	5
1	2	-86	1	5	6
0	2	-85	1	3	4
0	2	-84	1	6	7
1	2	-83	1	1	2
1	2	-82	1	5	6
1	2	-81	1	4	5
0	2	-80	1	6	7
0	2	-79	1	3	4
1	2	-78	1	1	2
0	2	-77	1	2	3
1	2	-76	1	2	3
1	2	-75	1	5	6
0	2	-74	1	4	5
1	2	-73	1	3	4
0	2	-72	1	2	3
1	2	-71	1	1	2
1	2	-70	1	4	5
1	2	-69	1	1	2
0	2	-68	1	6	7
0	2	-67	1	3	4
1	2	-66	1	5	6
1	2	-65	1	6	7
1	2	-64	1	2	3
0	2	-63	1	4	5
1	2	-62	1	2	3
1	2	-61	1	5	6
1	2	-60	1	2	3
1	2	-59	1	1	2
1	2	-58	1	1	2
1	2	-57	1	3	4
1	2	-56	1	3	4
1	2	-55	1	5	6
0	2	-54	1	6	7
1	2	-53	1	6	7
1	2	-52	1	4	5
0	2	-51	1	4	5
0	2	-50	1	6	7
1	2	-49	1	2	3
1	2	-48	1	5	6
1	2	-47	1	3	4
1	2	-46	1	4	5
1	2	-45	1	1	2
1	2	-44	1	5	6
0	2	-43	1	3	4
1	2	-42	1	2	3
1	2	-41	1	6	7
1	2	-40	1	1	2
1	2	-39	1	2	3
1	2	-38	1	4	5
1	2	-37	1	3	4
1	2	-36	1	2	3
1	2	-35	1	5	6
0	2	-34	1	3	4
1	2	-33	1	6	7
0	2	-32	1	5	6
1	2	-31	1	1	2
0	2	-30	1	4	5
0	2	-29	1	6	7
1	2	-28	1	1	2
1	2	-27	1	5	6
1	2	-26	1	6	7
0	2	-25	1	5	6
0	2	-24	1	2	3
1	2	-23	1	6	7
0	2	-22	1	3	4
0	2	-21	1	4	5
1	2	-20	1	3	4
1	2	-19	1	2	3
1	2	-18	1	4	5
1	2	-17	1	1	2
1	2	-16	1	1	2
1	2	-15	1	2	3
1	2	-14	1	1	2
0	2	-13	1	4	5
1	2	-12	1	1	2
1	2	-11	1	3	4
0	2	-10	1	5	6
1	2	-9	1	6	7
1	2	-8	1	2	3
1	2	-7	1	4	5
1	2	-6	1	5	6
0	2	-5	1	3	4
1	2	-4	1	6	7
1	2	-3	1	3	4
1	2	-2	1	5	6
1	2	-1	1	6	7
1	2	0	6	1	7
1	2	1	1	4	5
1	2	2	2	1	3
0	2	3	2	4	6
1	2	4	1	6	7
1	2	5	1	1	2
1	2	6	3	4	7
1	2	7	2	4	6
1	2	8	4	1	5
1	2	9	2	2	4
1	2	10	1	2	3
1	2	11	2	5	7
1	2	12	5	1	6
1	2	13	4	2	6
1	2	14	2	3	5
0	2	15	1	1	2
0	2	16	2	2	4
0	2	17	1	3	4
1	2	18	3	2	5
1	2	19	5	2	7
1	2	20	4	3	7
1	2	21	4	1	5
0	2	22	1	5	6
0	2	23	1	3	4
1	2	24	3	1	4
1	2	25	1	4	5
1	2	26	2	1	3
1	2	27	3	2	5
1	2	28	5	1	6
1	2	29	5	2	7
0	2	30	3	4	7
1	2	31	3	3	6
1	2	32	2	5	7
1	2	33	4	3	7
1	2	34	1	2	3
1	2	35	3	3	6
1	2	36	3	1	4
1	2	37	1	5	6
1	2	38	4	2	6
1	2	39	6	1	7
1	2	40	2	3	5
0	2	41	3	4	7
1	2	42	3	1	4
1	2	43	3	3	6
0	2	44	2	4	6
1	2	45	1	5	6
1	2	46	1	1	2
1	2	47	2	5	7
1	2	48	5	1	6
1	2	49	2	2	4
1	2	50	3	2	5
1	2	51	4	3	7
1	2	52	1	1	2
1	2	53	2	1	3
1	2	54	4	2	6
1	2	55	2	3	5
1	2	56	2	5	7
1	2	57	4	1	5
1	2	58	1	6	7
1	2	59	5	1	6
1	2	60	1	6	7
1	2	61	1	4	5
1	2	62	4	3	7
1	2	63	3	4	7
1	2	64	4	2	6
1	2	65	1	2	3
1	2	66	6	1	7
1	2	67	2	4	6
1	2	68	1	3	4
1	2	69	2	2	4
1	2	70	3	2	5
1	2	71	1	2	3
1	2	72	5	2	7
1	2	73	6	1	7
0	2	74	1	5	6
1	2	75	5	2	7
1	2	76	4	1	5
1	2	77	2	1	3
0	2	78	1	4	5
1	2	79	3	1	4
1	2	80	1	3	4
1	2	81	3	3	6
1	2	82	2	3	5
1	2	83	2	2	4
1	2	84	3	3	6
1	2	85	1	4	5
1	2	86	5	2	7
1	2	87	2	1	3
1	2	88	3	4	7
1	2	89	2	1	3
1	2	90	6	1	7
1	2	91	1	6	7
1	2	92	2	4	6
1	2	93	2	3	5
1	2	94	5	1	6
1	2	95	4	3	7
1	2	96	3	3	6
1	2	97	3	2	5
1	2	98	2	5	7
1	2	99	3	1	4
1	2	100	3	4	7
1	2	101	2	4	6
1	2	102	4	1	5
1	2	103	2	2	4
1	2	104	1	1	2
0	2	105	1	2	3
1	2	106	4	2	6
1	2	107	3	1	4
1	2	108	1	5	6
1	2	109	6	1	7
0	2	110	1	6	7
1	2	111	5	1	6
1	2	112	1	1	2
1	2	113	1	3	4
1	2	114	2	3	5
1	2	115	1	2	3
1	2	116	3	2	5
1	2	117	4	3	7
1	2	118	1	3	4
0	2	119	2	5	7
1	2	120	1	5	6
1	2	121	1	4	5
1	2	122	4	2	6
1	2	123	5	2	7
1	2	124	4	1	5
1	2	125	5	2	7
1	2	126	3	1	4
0	2	127	1	2	3
1	2	128	5	1	6
1	2	129	1	1	2
1	2	130	3	3	6
1	2	131	2	1	3
1	2	132	2	4	6
1	2	133	2	4	6
1	2	134	2	5	7
1	2	135	1	2	3
0	2	136	1	6	7
1	2	137	3	3	6
1	2	138	1	6	7
1	2	139	1	5	6
1	2	140	4	2	6
1	2	141	2	3	5
1	2	142	4	3	7
1	2	143	3	2	5
1	2	144	4	1	5
1	2	145	1	4	5
1	2	146	6	1	7
1	2	147	3	4	7
1	2	148	4	1	5
1	2	149	1	3	4
1	2	150	1	3	4
1	2	151	5	2	7
1	2	152	3	1	4
1	2	153	2	2	4
1	2	154	6	1	7
1	2	155	5	1	6
1	2	156	1	5	6
1	2	157	1	1	2
0	2	158	1	4	5
1	2	159	3	2	5
1	2	160	2	3	5
1	2	161	4	2	6
0	2	162	3	4	7
1	2	163	2	2	4
1	2	164	2	1	3
1	2	165	4	3	7
1	2	166	2	5	7
1	2	167	2	2	4
1	2	168	5	1	6
1	2	169	4	3	7
1	2	170	3	4	7
1	2	171	4	1	5
1	2	172	4	3	7
1	2	173	4	1	5
1	2	174	2	5	7
1	2	175	3	2	5
1	2	176	4	2	6
0	2	177	1	1	2
1	2	178	1	5	6
1	2	179	6	1	7
1	2	180	1	4	5
0	2	181	1	2	3
1	2	182	3	1	4
1	2	183	2	2	4
1	2	184	1	6	7
1	2	185	2	4	6
1	2	186	2	3	5
1	2	187	2	4	6
1	2	188	2	1	3
1	2	189	3	1	4
1	2	190	3	4	7
1	2	191	1	1	2
1	2	192	1	6	7
1	2	193	1	2	3
1	2	194	6	1	7
1	2	195	3	3	6
1	2	196	2	1	3
1	2	197	5	2	7
1	2	198	1	4	5
0	2	199	1	3	4
1	2	200	3	2	5
1	2	201	2	3	5
1	2	202	3	3	6
0	2	203	1	3	4
1	2	204	4	2	6
1	2	205	2	5	7
1	2	206	5	1	6
1	2	207	5	2	7
0	2	208	1	5	6
1	2	209	6	1	7
1	2	210	1	6	7
0	2	211	1	1	2
1	2	212	2	5	7
0	2	213	1	3	4
1	2	214	2	1	3
1	2	215	2	2	4
1	2	216	3	1	4
1	2	217	2	1	3
1	2	218	5	1	6
1	2	219	3	4	7
1	2	220	5	2	7
1	2	221	4	1	5
1	2	222	1	5	6
1	2	223	6	1	7
1	2	224	3	3	6
1	2	225	2	3	5
1	2	226	1	5	6
1	2	227	1	4	5
1	2	228	1	3	4
1	2	229	2	5	7
1	2	230	1	1	2
1	2	231	3	2	5
1	2	232	2	3	5
1	2	233	1	6	7
1	2	234	1	4	5
1	2	235	3	2	5
1	2	236	3	4	7
1	2	237	2	4	6
1	2	238	4	1	5
1	2	239	2	2	4
1	2	240	4	2	6
1	2	241	5	2	7
1	2	242	3	3	6
1	2	243	4	3	7
1	2	244	3	1	4
0	2	245	1	2	3
1	2	246	4	3	7
1	2	247	4	2	6
1	2	248	5	1	6
1	2	249	2	4	6
0	2	250	1	2	3
1	2	251	2	5	7
1	2	252	1	6	7
1	2	253	4	2	6
1	2	254	3	4	7
1	2	255	2	2	4
1	2	256	1	1	2
1	2	257	2	2	4
1	2	258	5	2	7
0	2	259	1	2	3
1	2	260	4	1	5
0	2	261	1	3	4
1	2	262	3	2	5
1	2	263	1	4	5
1	2	264	2	5	7
1	2	265	1	1	2
1	2	266	5	2	7
1	2	267	5	1	6
1	2	268	1	4	5
1	2	269	1	5	6
1	2	270	2	1	3
1	2	271	3	1	4
0	2	272	1	3	4
1	2	273	2	4	6
1	2	274	2	3	5
1	2	275	4	3	7
1	2	276	2	3	5
1	2	277	4	3	7
1	2	278	6	1	7
1	2	279	4	2	6
1	2	280	2	1	3
1	2	281	3	3	6
1	2	282	1	5	6
0	2	283	1	6	7
1	2	284	3	4	7
1	2	285	3	2	5
1	2	286	4	1	5
1	2	287	5	1	6
1	2	288	2	4	6
1	2	289	3	3	6
1	2	290	3	1	4
1	2	291	1	2	3
1	2	292	6	1	7
1	2	293	6	1	7
1	2	294	3	4	7
1	2	295	2	1	3
1	2	296	5	2	7
1	2	297	4	2	6
1	2	298	1	4	5
1	2	299	4	3	7
1	2	300	1	2	3
1	2	301	1	1	2
1	2	302	1	4	5
1	2	303	4	2	6
1	2	304	2	3	5
1	2	305	1	6	7
1	2	306	4	3	7
1	2	307	1	5	6
1	2	308	3	2	5
1	2	309	1	5	6
1	2	310	3	3	6
1	2	311	5	1	6
1	2	312	3	1	4
1	2	313	6	1	7
0	2	314	1	2	3
1	2	315	2	5	7
1	2	316	1	1	2
1	2	317	2	5	7
0	2	318	1	3	4
1	2	319	5	2	7
1	2	320	2	2	4
0	2	321	3	2	5
1	2	322	3	3	6
1	2	323	1	3	4
1	2	324	5	1	6
1	2	325	4	1	5
1	2	326	2	4	6
1	2	327	3	1	4
1	2	328	2	4	6
1	2	329	2	1	3
1	2	330	2	2	4
1	2	331	3	4	7
1	2	332	2	3	5
1	2	333	1	6	7
1	2	334	4	1	5
1	2	335	5	1	6
1	2	336	1	2	3
1	2	337	4	3	7
1	2	338	4	1	5
1	2	339	3	1	4
1	2	340	1	1	2
1	2	341	5	1	6
1	2	342	6	1	7
1	2	343	3	1	4
1	2	344	1	6	7
0	2	345	3	3	6
1	2	346	3	4	7
1	2	347	4	2	6
1	2	348	4	2	6
1	2	349	1	1	2
1	2	350	2	5	7
1	2	351	2	3	5
0	2	352	1	5	6
0	2	353	1	2	3
1	2	354	2	2	4
0	2	355	2	2	4
1	2	356	4	1	5
1	2	357	5	2	7
1	2	358	1	6	7
1	2	359	4	3	7
1	2	360	1	4	5
1	2	361	2	4	6
1	2	362	3	3	6
1	2	363	2	1	3
1	2	364	6	1	7
1	2	365	1	5	6
1	2	366	5	2	7
1	2	367	1	3	4
1	2	368	3	4	7
1	2	369	2	3	5
1	2	370	2	4	6
1	2	371	3	2	5
0	2	372	3	2	5
1	2	373	2	1	3
1	2	374	1	3	4
0	2	375	1	4	5
1	2	376	2	5	7
1	2	377	1	6	7
1	2	378	2	5	7
1	2	379	3	4	7
1	2	380	2	3	5
1	2	381	3	3	6
1	2	382	4	3	7
1	2	383	1	3	4
1	2	384	4	1	5
1	2	385	3	1	4
1	2	386	2	1	3
1	2	387	6	1	7
1	2	388	3	1	4
1	2	389	5	2	7
0	2	390	1	5	6
1	2	391	5	1	6
1	2	392	1	2	3
1	2	393	2	2	4
1	2	394	2	1	3
0	2	395	1	4	5
1	2	396	1	4	5
1	2	397	3	2	5
1	2	398	4	2	6
1	2	399	4	1	5
1	2	400	3	3	6
1	2	401	4	2	6
0	2	402	1	3	4
1	2	403	2	4	6
1	2	404	5	1	6
1	2	405	1	5	6
1	2	406	1	2	3
1	2	407	2	4	6
1	2	408	3	4	7
1	2	409	1	1	2
1	2	410	6	1	7
1	2	411	4	3	7
1	2	412	3	2	5
1	2	413	1	1	2
1	2	414	2	3	5
1	2	415	5	2	7
1	2	416	2	2	4
1	2	417	2	5	7
1	2	418	1	6	7
1	2	419	4	2	6
1	3	-135	1	5	6
0	3	-134	1	3	4
0	3	-133	1	1	2
1	3	-132	1	1	2
0	3	-131	1	2	3
0	3	-130	1	4	5
0	3	-129	1	4	5
0	3	-128	1	2	3
0	3	-127	1	6	7
0	3	-126	1	3	4
1	3	-125	1	5	6
0	3	-124	1	6	7
1	3	-123	1	1	2
1	3	-122	1	3	4
1	3	-121	1	5	6
1	3	-120	1	2	3
0	3	-119	1	4	5
1	3	-118	1	6	7
0	3	-117	1	3	4
1	3	-116	1	5	6
0	3	-115	1	1	2
0	3	-114	1	6	7
1	3	-113	1	2	3
0	3	-112	1	4	5
1	3	-111	1	2	3
1	3	-110	1	5	6
0	3	-109	1	3	4
1	3	-108	1	3	4
1	3	-107	1	6	7
1	3	-106	1	1	2
1	3	-105	1	6	7
0	3	-104	1	2	3
0	3	-103	1	1	2
1	3	-102	1	4	5
0	3	-101	1	4	5
1	3	-100	1	5	6
1	3	-99	1	2	3
0	3	-98	1	4	5
1	3	-97	1	3	4
1	3	-96	1	5	6
0	3	-95	1	3	4
1	3	-94	1	1	2
0	3	-93	1	6	7
1	3	-92	1	6	7
1	3	-91	1	5	6
1	3	-90	1	1	2
1	3	-89	1	2	3
0	3	-88	1	4	5
1	3	-87	1	5	6
1	3	-86	1	1	2
1	3	-85	1	2	3
1	3	-84	1	3	4
0	3	-83	1	4	5
1	3	-82	1	1	2
1	3	-81	1	3	4
1	3	-80	1	5	6
1	3	-79	1	6	7
0	3	-78	1	2	3
0	3	-77	1	4	5
0	3	-76	1	6	7
0	3	-75	1	4	5
1	3	-74	1	3	4
1	3	-73	1	2	3
1	3	-72	1	3	4
1	3	-71	1	2	3
1	3	-70	1	5	6
1	3	-69	1	1	2
0	3	-68	1	4	5
0	3	-67	1	1	2
1	3	-66	1	6	7
1	3	-65	1	6	7
1	3	-64	1	5	6
1	3	-63	1	1	2
0	3	-62	1	4	5
1	3	-61	1	2	3
1	3	-60	1	1	2
0	3	-59	1	5	6
1	3	-58	1	6	7
1	3	-57	1	3	4
1	3	-56	1	3	4
1	3	-55	1	2	3
0	3	-54	1	4	5
0	3	-53	1	5	6
1	3	-52	1	6	7
1	3	-51	1	2	3
1	3	-50	1	6	7
1	3	-49	1	2	3
1	3	-48	1	3	4
1	3	-47	1	1	2
0	3	-46	1	4	5
1	3	-45	1	6	7
0	3	-44	1	5	6
0	3	-43	1	1	2
0	3	-42	1	5	6
0	3	-41	1	4	5
1	3	-40	1	3	4
0	3	-39	1	4	5
1	3	-38	1	5	6
1	3	-37	1	1	2
1	3	-36	1	6	7
1	3	-35	1	3	4
1	3	-34	1	6	7
1	3	-33	1	1	2
1	3	-32	1	2	3
0	3	-31	1	4	5
1	3	-30	1	5	6
1	3	-29	1	3	4
0	3	-28	1	2	3
1	3	-27	1	1	2
0	3	-26	1	5	6
1	3	-25	1	6	7
1	3	-24	1	2	3
1	3	-23	1	3	4
1	3	-22	1	5	6
0	3	-21	1	4	5
0	3	-20	1	6	7
1	3	-19	1	1	2
1	3	-18	1	2	3
0	3	-17	1	4	5
1	3	-16	1	3	4
1	3	-15	1	6	7
1	3	-14	1	3	4
1	3	-13	1	5	6
1	3	-12	1	6	7
1	3	-11	1	1	2
0	3	-10	1	4	5
1	3	-9	1	2	3
0	3	-8	1	4	5
1	3	-7	1	3	4
1	3	-6	1	5	6
1	3	-5	1	2	3
1	3	-4	1	1	2
0	3	-3	1	5	6
0	3	-2	1	2	3
1	3	-1	1	1	2
0	3	0	2	4	6
1	3	1	4	2	6
1	3	2	2	3	5
1	3	3	1	1	2
1	3	4	1	5	6
1	3	5	2	2	4
1	3	6	1	5	6
1	3	7	5	2	7
1	3	8	1	2	3
1	3	9	1	2	3
1	3	10	5	1	6
1	3	11	6	1	7
1	3	12	6	1	7
1	3	13	3	3	6
1	3	14	3	2	5
1	3	15	2	3	5
1	3	16	4	3	7
1	3	17	1	3	4
1	3	18	4	3	7
1	3	19	1	6	7
1	3	20	2	1	3
1	3	21	4	1	5
1	3	22	3	1	4
1	3	23	4	1	5
0	3	24	1	4	5
1	3	25	1	3	4
1	3	26	3	2	5
0	3	27	3	4	7
1	3	28	3	1	4
1	3	29	2	5	7
1	3	30	2	2	4
1	3	31	2	5	7
1	3	32	1	1	2
0	3	33	2	4	6
1	3	34	3	4	7
1	3	35	5	1	6
0	3	36	1	4	5
1	3	37	5	2	7
1	3	38	4	2	6
1	3	39	3	3	6
1	3	40	1	6	7
1	3	41	2	1	3
1	3	42	4	2	6
1	3	43	1	2	3
1	3	44	3	3	6
0	3	45	1	4	5
0	3	46	2	3	5
1	3	47	2	1	3
1	3	48	2	5	7
1	3	49	1	2	3
1	3	50	4	1	5
1	3	51	1	6	7
1	3	52	3	2	5
1	3	53	3	1	4
1	3	54	1	1	2
1	3	55	4	3	7
0	3	56	1	4	5
1	3	57	3	3	6
1	3	58	5	1	6
0	3	59	1	5	6
0	3	60	2	4	6
1	3	61	5	2	7
1	3	62	2	2	4
1	3	63	2	3	5
1	3	64	1	3	4
1	3	65	1	6	7
1	3	66	3	2	5
1	3	67	5	2	7
1	3	68	4	1	5
1	3	69	2	5	7
0	3	70	3	4	7
1	3	71	6	1	7
0	3	72	1	5	6
1	3	73	4	3	7
1	3	74	1	3	4
1	3	75	6	1	7
0	3	76	2	4	6
1	3	77	3	1	4
0	3	78	3	4	7
1	3	79	2	2	4
1	3	80	4	2	6
1	3	81	5	1	6
1	3	82	2	1	3
1	3	83	1	1	2
1	3	84	3	3	6
1	3	85	1	6	7
1	3	86	4	1	5
1	3	87	6	1	7
0	3	88	3	4	7
1	3	89	3	3	6
0	3	90	1	1	2
1	3	91	4	2	6
1	3	92	2	1	3
1	3	93	2	3	5
1	3	94	2	2	4
0	3	95	1	4	5
0	3	96	3	4	7
1	3	97	3	2	5
1	3	98	6	1	7
1	3	99	5	1	6
1	3	100	3	1	4
0	3	101	1	5	6
1	3	102	1	2	3
1	3	103	1	2	3
0	3	104	2	4	6
1	3	105	1	3	4
1	3	106	4	2	6
1	3	107	5	2	7
1	3	108	2	3	5
1	3	109	1	5	6
1	3	110	2	1	3
1	3	111	3	2	5
1	3	112	5	2	7
1	3	113	5	1	6
1	3	114	1	3	4
1	3	115	4	1	5
1	3	116	2	2	4
1	3	117	2	5	7
1	3	118	1	6	7
0	3	119	1	1	2
1	3	120	4	3	7
1	3	121	2	5	7
1	3	122	3	1	4
0	3	123	1	4	5
0	3	124	2	4	6
1	3	125	4	3	7
1	3	126	2	1	3
1	3	127	1	2	3
1	3	128	2	2	4
1	3	129	5	1	6
1	3	130	2	3	5
0	3	131	1	1	2
0	3	132	1	2	3
1	3	133	4	3	7
1	3	134	5	2	7
1	3	135	3	3	6
0	3	136	1	4	5
1	3	137	1	3	4
1	3	138	1	6	7
1	3	139	3	4	7
1	3	140	2	1	3
1	3	141	4	1	5
1	3	142	4	2	6
1	3	143	6	1	7
1	3	144	2	3	5
1	3	145	6	1	7
1	3	146	3	1	4
1	3	147	2	5	7
1	3	148	4	1	5
1	3	149	3	3	6
1	3	150	4	2	6
1	3	151	4	3	7
1	3	152	5	2	7
1	3	153	1	6	7
1	3	154	1	5	6
1	3	155	3	1	4
1	3	156	3	4	7
0	3	157	1	5	6
0	3	158	2	4	6
1	3	159	3	2	5
1	3	160	5	1	6
1	3	161	2	2	4
1	3	162	1	3	4
1	3	163	3	2	5
1	3	164	1	1	2
1	3	165	2	5	7
0	3	166	2	4	6
0	3	167	1	4	5
1	3	168	4	3	7
0	3	169	2	4	6
1	3	170	4	2	6
1	3	171	6	1	7
1	3	172	2	3	5
1	3	173	1	3	4
1	3	174	2	3	5
1	3	175	3	3	6
0	3	176	1	2	3
1	3	177	2	5	7
1	3	178	5	2	7
1	3	179	3	4	7
0	3	180	1	4	5
1	3	181	1	3	4
1	3	182	4	2	6
1	3	183	5	2	7
1	3	184	1	5	6
1	3	185	2	1	3
0	3	186	1	2	3
1	3	187	2	1	3
1	3	188	1	6	7
1	3	189	1	1	2
1	3	190	3	2	5
1	3	191	2	2	4
1	3	192	6	1	7
1	3	193	2	2	4
1	3	194	2	5	7
0	3	195	1	1	2
1	3	196	1	6	7
1	3	197	3	1	4
1	3	198	5	1	6
1	3	199	4	1	5
0	3	200	2	4	6
1	3	201	3	2	5
0	3	202	1	5	6
1	3	203	1	4	5
1	3	204	3	3	6
1	3	205	3	1	4
1	3	206	4	1	5
1	3	207	5	1	6
1	3	208	4	3	7
1	3	209	3	4	7
1	3	210	2	2	4
1	3	211	2	2	4
1	3	212	1	4	5
1	3	213	1	1	2
1	3	214	2	3	5
1	3	215	1	6	7
0	3	216	2	4	6
1	3	217	2	4	6
1	3	218	5	2	7
1	3	219	2	5	7
1	3	220	4	2	6
1	3	221	3	3	6
1	3	222	3	2	5
1	3	223	3	4	7
0	3	224	1	4	5
1	3	225	4	3	7
1	3	226	3	3	6
1	3	227	1	1	2
1	3	228	4	1	5
1	3	229	4	1	5
0	3	230	1	2	3
1	3	231	2	5	7
1	3	232	2	1	3
1	3	233	6	1	7
1	3	234	5	1	6
1	3	235	1	3	4
1	3	236	5	1	6
1	3	237	2	3	5
1	3	238	4	2	6
1	3	239	3	1	4
1	3	240	2	1	3
1	3	241	5	2	7
1	3	242	3	2	5
1	3	243	6	1	7
1	3	244	1	3	4
1	3	245	1	6	7
1	3	246	3	1	4
1	3	247	1	5	6
1	3	248	3	4	7
1	3	249	1	5	6
0	3	250	1	2	3
1	3	251	4	3	7
1	3	252	3	3	6
1	3	253	2	2	4
1	3	254	3	1	4
1	3	255	1	3	4
1	3	256	6	1	7
1	3	257	1	3	4
1	3	258	4	2	6
1	3	259	5	2	7
1	3	260	4	3	7
1	3	261	1	6	7
1	3	262	4	2	6
1	3	263	5	1	6
1	3	264	2	2	4
1	3	265	2	3	5
1	3	266	2	5	7
0	3	267	1	4	5
1	3	268	6	1	7
0	3	269	1	2	3
1	3	270	2	1	3
0	3	271	3	4	7
0	3	272	2	4	6
1	3	273	4	1	5
1	3	274	3	4	7
1	3	275	3	2	5
1	3	276	5	2	7
0	3	277	1	1	2
1	3	278	1	2	3
0	3	279	2	1	3
0	3	280	1	5	6
1	3	281	1	1	2
0	3	282	1	4	5
1	3	283	2	3	5
1	3	284	1	5	6
0	3	285	2	4	6
0	3	286	2	5	7
1	3	287	1	6	7
1	3	288	4	1	5
1	3	289	3	3	6
1	3	290	3	2	5
1	3	291	3	1	4
1	3	292	5	1	6
1	3	293	4	3	7
1	3	294	2	1	3
1	3	295	3	2	5
1	3	296	1	2	3
1	3	297	2	3	5
1	3	298	1	1	2
1	3	299	2	5	7
1	3	300	4	2	6
1	3	301	3	3	6
0	3	302	1	4	5
1	3	303	4	3	7
1	3	304	2	2	4
1	3	305	3	1	4
1	3	306	1	6	7
1	3	307	1	1	2
1	3	308	1	3	4
0	3	309	2	4	6
1	3	310	3	3	6
1	3	311	2	2	4
1	3	312	3	2	5
1	3	313	3	4	7
1	3	314	5	2	7
1	3	315	4	3	7
1	3	316	2	5	7
1	3	317	4	1	5
1	3	318	4	2	6
1	3	319	6	1	7
1	3	320	5	1	6
1	3	321	1	5	6
0	3	322	1	2	3
1	3	323	1	3	4
1	3	324	1	6	7
1	3	325	2	3	5
1	3	326	5	2	7
1	3	327	2	1	3
0	3	328	1	5	6
1	3	329	3	4	7
1	3	330	4	1	5
0	3	331	1	4	5
1	3	332	6	1	7
1	3	333	5	1	6
1	3	334	2	4	6
1	3	335	3	1	4
0	3	336	1	1	2
1	3	337	5	1	6
1	3	338	5	1	6
0	3	339	2	1	3
1	3	340	2	2	4
1	3	341	2	2	4
1	3	342	1	6	7
1	3	343	1	2	3
0	3	344	1	2	3
0	3	345	1	3	4
1	3	346	3	4	7
1	3	347	4	2	6
0	3	348	1	4	5
1	3	349	2	4	6
1	3	350	4	3	7
0	3	351	1	1	2
1	3	352	1	4	5
1	3	353	5	2	7
1	3	354	3	1	4
1	3	355	3	1	4
1	3	356	3	4	7
1	3	357	2	4	6
1	3	358	2	1	3
1	3	359	4	2	6
1	3	360	1	6	7
1	3	361	6	1	7
1	3	362	3	2	5
1	3	363	1	5	6
1	3	364	2	3	5
1	3	365	4	3	7
1	3	366	2	3	5
1	3	367	1	3	4
1	3	368	2	5	7
1	3	369	6	1	7
1	3	370	4	1	5
1	3	371	4	1	5
1	3	372	3	3	6
1	3	373	3	2	5
1	3	374	5	2	7
1	3	375	3	3	6
1	3	376	2	5	7
1	3	377	1	5	6
1	3	378	3	3	6
1	3	379	1	1	2
1	3	380	2	5	7
1	3	381	1	6	7
1	3	382	1	2	3
1	3	383	2	3	5
1	3	384	3	3	6
1	3	385	6	1	7
1	3	386	2	4	6
1	3	387	3	4	7
0	3	388	1	4	5
1	3	389	1	1	2
1	3	390	5	1	6
1	3	391	2	5	7
1	3	392	3	4	7
1	3	393	3	1	4
1	3	394	2	2	4
1	3	395	4	3	7
1	3	396	2	1	3
1	3	397	1	4	5
1	3	398	4	1	5
1	3	399	4	2	6
1	3	400	5	1	6
1	3	401	3	2	5
1	3	402	2	1	3
1	3	403	1	5	6
1	3	404	1	3	4
1	3	405	2	2	4
1	3	406	4	3	7
0	3	407	1	5	6
1	3	408	5	2	7
1	3	409	2	3	5
1	3	410	6	1	7
1	3	411	1	6	7
1	3	412	4	2	6
1	3	413	2	4	6
1	3	414	4	1	5
1	3	415	3	1	4
1	3	416	3	2	5
0	3	417	1	2	3
1	3	418	5	2	7
1	3	419	1	3	4
0	4	-127	1	6	7
1	4	-126	1	3	4
0	4	-125	1	1	2
1	4	-124	1	1	2
0	4	-123	1	3	4
0	4	-122	1	2	3
0	4	-121	1	4	5
0	4	-120	1	5	6
0	4	-119	1	6	7
1	4	-118	1	5	6
0	4	-117	1	2	3
0	4	-116	1	4	5
0	4	-115	1	4	5
1	4	-114	1	1	2
1	4	-113	1	1	2
1	4	-112	1	6	7
0	4	-111	1	3	4
0	4	-110	1	6	7
1	4	-109	1	2	3
0	4	-108	1	3	4
1	4	-107	1	2	3
0	4	-106	1	5	6
0	4	-105	1	4	5
0	4	-104	1	5	6
0	4	-103	1	3	4
0	4	-102	1	6	7
0	4	-101	1	1	2
1	4	-100	1	2	3
0	4	-99	1	3	4
1	4	-98	1	5	6
1	4	-97	1	5	6
1	4	-96	1	1	2
1	4	-95	1	2	3
0	4	-94	1	4	5
0	4	-93	1	6	7
1	4	-92	1	4	5
0	4	-91	1	1	2
0	4	-90	1	5	6
1	4	-89	1	5	6
0	4	-88	1	4	5
0	4	-87	1	3	4
1	4	-86	1	2	3
1	4	-85	1	1	2
1	4	-84	1	2	3
0	4	-83	1	6	7
0	4	-82	1	6	7
1	4	-81	1	3	4
0	4	-80	1	4	5
1	4	-79	1	6	7
1	4	-78	1	2	3
1	4	-77	1	5	6
0	4	-76	1	1	2
1	4	-75	1	3	4
0	4	-74	1	4	5
1	4	-73	1	5	6
1	4	-72	1	1	2
0	4	-71	1	4	5
0	4	-70	1	2	3
0	4	-69	1	3	4
0	4	-68	1	6	7
0	4	-67	1	3	4
1	4	-66	1	5	6
1	4	-65	1	2	3
1	4	-64	1	4	5
1	4	-63	1	6	7
1	4	-62	1	5	6
1	4	-61	1	2	3
0	4	-60	1	6	7
0	4	-59	1	3	4
1	4	-58	1	1	2
0	4	-57	1	4	5
1	4	-56	1	1	2
0	4	-55	1	6	7
0	4	-54	1	4	5
1	4	-53	1	1	2
0	4	-52	1	4	5
1	4	-51	1	5	6
1	4	-50	1	2	3
1	4	-49	1	1	2
1	4	-48	1	5	6
0	4	-47	1	6	7
0	4	-46	1	3	4
1	4	-45	1	2	3
1	4	-44	1	3	4
1	4	-43	1	3	4
0	4	-42	1	6	7
1	4	-41	1	6	7
1	4	-40	1	1	2
1	4	-39	1	5	6
0	4	-38	1	4	5
1	4	-37	1	3	4
0	4	-36	1	4	5
1	4	-35	1	2	3
1	4	-34	1	5	6
1	4	-33	1	1	2
1	4	-32	1	2	3
1	4	-31	1	1	2
1	4	-30	1	5	6
1	4	-29	1	6	7
1	4	-28	1	5	6
1	4	-27	1	2	3
0	4	-26	1	3	4
1	4	-25	1	1	2
0	4	-24	1	6	7
0	4	-23	1	4	5
1	4	-22	1	2	3
0	4	-21	1	4	5
0	4	-20	1	3	4
1	4	-19	1	1	2
1	4	-18	1	5	6
1	4	-17	1	2	3
0	4	-16	1	3	4
1	4	-15	1	1	2
1	4	-14	1	6	7
1	4	-13	1	5	6
0	4	-12	1	4	5
1	4	-11	1	2	3
1	4	-10	1	3	4
0	4	-9	1	4	5
1	4	-8	1	6	7
0	4	-7	1	1	2
0	4	-6	1	4	5
1	4	-5	1	3	4
1	4	-4	1	3	4
1	4	-3	1	5	6
1	4	-2	1	5	6
1	4	-1	1	2	3
1	4	0	5	1	6
1	4	1	2	3	5
1	4	2	4	1	5
1	4	3	2	1	3
1	4	4	1	2	3
1	4	5	4	2	6
1	4	6	4	2	6
1	4	7	3	2	5
0	4	8	1	1	2
0	4	9	5	2	7
0	4	10	1	5	6
1	4	11	4	3	7
1	4	12	3	4	7
1	4	13	6	1	7
1	4	14	2	5	7
1	4	15	3	1	4
1	4	16	2	1	3
1	4	17	1	2	3
1	4	18	4	3	7
1	4	19	1	6	7
1	4	20	5	1	6
0	4	21	3	3	6
1	4	22	3	4	7
1	4	23	1	5	6
1	4	24	1	6	7
1	4	25	1	3	4
1	4	26	3	1	4
0	4	27	2	3	5
0	4	28	3	3	6
1	4	29	2	2	4
0	4	30	1	4	5
1	4	31	2	2	4
1	4	32	2	4	6
0	4	33	1	4	5
1	4	34	1	1	2
1	4	35	2	5	7
1	4	36	5	2	7
1	4	37	3	2	5
1	4	38	1	3	4
0	4	39	2	4	6
1	4	40	4	1	5
1	4	41	6	1	7
1	4	42	4	2	6
0	4	43	1	4	5
1	4	44	5	2	7
1	4	45	3	3	6
0	4	46	1	4	5
1	4	47	1	2	3
1	4	48	5	1	6
1	4	49	6	1	7
1	4	50	5	1	6
1	4	51	5	2	7
1	4	52	1	2	3
1	4	53	2	1	3
1	4	54	4	1	5
0	4	55	2	3	5
1	4	56	3	4	7
1	4	57	4	2	6
1	4	58	3	1	4
1	4	59	4	1	5
1	4	60	6	1	7
1	4	61	1	5	6
1	4	62	3	4	7
1	4	63	4	3	7
0	4	64	3	2	5
1	4	65	2	5	7
0	4	66	1	3	4
1	4	67	2	1	3
1	4	68	1	6	7
1	4	69	4	3	7
0	4	70	2	4	6
0	4	71	1	1	2
0	4	72	2	4	6
1	4	73	2	3	5
1	4	74	2	2	4
1	4	75	3	2	5
1	4	76	1	6	7
1	4	77	1	3	4
1	4	78	1	1	2
1	4	79	2	5	7
1	4	80	1	5	6
1	4	81	3	1	4
1	4	82	2	2	4
0	4	83	3	3	6
1	4	84	5	2	7
1	4	85	3	1	4
1	4	86	2	1	3
0	4	87	1	3	4
1	4	88	6	1	7
0	4	89	3	4	7
1	4	90	3	3	6
1	4	91	1	2	3
1	4	92	3	2	5
1	4	93	1	5	6
1	4	94	1	6	7
1	4	95	5	2	7
1	4	96	5	1	6
0	4	97	1	1	2
0	4	98	1	2	3
1	4	99	1	1	2
1	4	100	3	1	4
0	4	101	4	3	7
1	4	102	2	3	5
1	4	103	2	5	7
1	4	104	1	4	5
1	4	105	2	3	5
1	4	106	2	5	7
0	4	107	1	4	5
1	4	108	5	1	6
1	4	109	3	2	5
1	4	110	4	1	5
0	4	111	4	2	6
1	4	112	6	1	7
1	4	113	3	3	6
1	4	114	2	1	3
1	4	115	4	1	5
1	4	116	4	3	7
1	4	117	3	4	7
1	4	118	2	4	6
1	4	119	2	2	4
1	4	120	4	2	6
1	4	121	2	2	4
1	4	122	1	5	6
1	4	123	1	6	7
1	4	124	2	4	6
0	4	125	1	3	4
1	4	126	4	2	6
1	4	127	2	4	6
1	4	128	3	2	5
1	4	129	3	4	7
1	4	130	4	3	7
1	4	131	6	1	7
1	4	132	3	4	7
1	4	133	5	2	7
1	4	134	1	1	2
1	4	135	2	2	4
1	4	136	2	5	7
0	4	137	1	4	5
1	4	138	1	3	4
1	4	139	2	4	6
1	4	140	1	6	7
1	4	141	5	1	6
1	4	142	2	1	3
1	4	143	3	1	4
1	4	144	1	1	2
1	4	145	3	2	5
1	4	146	1	5	6
1	4	147	4	2	6
1	4	148	2	3	5
1	4	149	1	5	6
1	4	150	4	1	5
1	4	151	1	2	3
0	4	152	1	4	5
1	4	153	3	3	6
1	4	154	3	3	6
1	4	155	4	3	7
1	4	156	1	2	3
1	4	157	2	1	3
1	4	158	2	3	5
1	4	159	6	1	7
1	4	160	4	1	5
1	4	161	2	5	7
1	4	162	3	1	4
1	4	163	5	1	6
1	4	164	1	6	7
1	4	165	5	2	7
1	4	166	1	3	4
1	4	167	2	2	4
1	4	168	1	2	3
1	4	169	2	2	4
1	4	170	1	6	7
1	4	171	6	1	7
1	4	172	2	5	7
1	4	173	4	1	5
1	4	174	3	4	7
1	4	175	4	3	7
1	4	176	5	2	7
1	4	177	1	6	7
0	4	178	2	4	6
1	4	179	3	4	7
0	4	180	1	4	5
1	4	181	1	5	6
1	4	182	5	1	6
1	4	183	1	3	4
1	4	184	4	2	6
1	4	185	4	3	7
1	4	186	2	3	5
1	4	187	2	1	3
1	4	188	3	3	6
1	4	189	3	1	4
1	4	190	5	1	6
1	4	191	2	4	6
1	4	192	3	3	6
1	4	193	1	3	4
1	4	194	2	5	7
1	4	195	3	2	5
0	4	196	1	1	2
1	4	197	2	1	3
1	4	198	1	2	3
1	4	199	1	1	2
1	4	200	4	2	6
1	4	201	2	3	5
1	4	202	6	1	7
1	4	203	3	2	5
1	4	204	5	2	7
0	4	205	1	5	6
1	4	206	4	1	5
1	4	207	3	1	4
1	4	208	2	2	4
0	4	209	1	4	5
1	4	210	4	2	6
1	4	211	2	1	3
1	4	212	3	2	5
1	4	213	4	1	5
1	4	214	2	4	6
1	4	215	6	1	7
0	4	216	3	2	5
1	4	217	3	4	7
1	4	218	1	3	4
1	4	219	2	3	5
1	4	220	1	1	2
0	4	221	1	2	3
1	4	222	5	1	6
1	4	223	1	2	3
1	4	224	2	5	7
1	4	225	3	1	4
1	4	226	5	2	7
0	4	227	1	1	2
1	4	228	2	5	7
1	4	229	3	1	4
1	4	230	4	1	5
1	4	231	6	1	7
1	4	232	4	3	7
1	4	233	2	3	5
1	4	234	1	6	7
1	4	235	1	3	4
1	4	236	2	2	4
1	4	237	3	3	6
0	4	238	1	5	6
1	4	239	1	5	6
1	4	240	2	1	3
0	4	241	1	4	5
0	4	242	4	3	7
1	4	243	2	2	4
1	4	244	4	2	6
1	4	245	5	2	7
1	4	246	5	1	6
0	4	247	2	4	6
0	4	248	1	4	5
1	4	249	1	6	7
1	4	250	3	3	6
1	4	251	3	4	7
1	4	252	3	2	5
1	4	253	1	1	2
1	4	254	6	1	7
1	4	255	2	2	4
1	4	256	2	3	5
1	4	257	1	5	6
1	4	258	1	3	4
1	4	259	6	1	7
1	4	260	3	4	7
1	4	261	2	2	4
1	4	262	3	1	4
1	4	263	2	3	5
1	4	264	3	1	4
0	4	265	2	4	6
1	4	266	2	5	7
1	4	267	4	3	7
1	4	268	2	1	3
1	4	269	5	1	6
0	4	270	4	2	6
1	4	271	1	2	3
1	4	272	4	1	5
1	4	273	3	2	5
1	4	274	4	2	6
1	4	275	5	2	7
1	4	276	3	3	6
1	4	277	3	3	6
0	4	278	1	4	5
1	4	279	1	3	4
1	4	280	3	4	7
1	4	281	1	6	7
1	4	282	5	2	7
1	4	283	1	5	6
1	4	284	1	2	3
1	4	285	1	4	5
1	4	286	1	6	7
1	4	287	5	1	6
1	4	288	2	1	3
1	4	289	2	5	7
1	4	290	4	3	7
1	4	291	4	1	5
1	4	292	1	1	2
1	4	293	2	4	6
1	4	294	5	2	7
1	4	295	2	2	4
1	4	296	3	4	7
1	4	297	2	5	7
1	4	298	1	2	3
1	4	299	6	1	7
1	4	300	1	6	7
1	4	301	1	1	2
1	4	302	5	1	6
1	4	303	4	3	7
1	4	304	2	4	6
1	4	305	2	5	7
1	4	306	1	4	5
1	4	307	3	3	6
1	4	308	4	3	7
1	4	309	4	2	6
1	4	310	3	2	5
1	4	311	2	2	4
1	4	312	2	1	3
1	4	313	4	1	5
1	4	314	3	2	5
1	4	315	3	3	6
1	4	316	2	1	3
1	4	317	1	3	4
1	4	318	6	1	7
1	4	319	1	3	4
1	4	320	5	1	6
1	4	321	1	6	7
1	4	322	3	4	7
1	4	323	1	5	6
1	4	324	3	1	4
1	4	325	3	1	4
0	4	326	2	4	6
1	4	327	1	5	6
1	4	328	1	1	2
1	4	329	2	3	5
1	4	330	4	1	5
1	4	331	4	2	6
1	4	332	5	2	7
1	4	333	2	3	5
0	4	334	1	2	3
1	4	335	1	4	5
1	4	336	1	6	7
1	4	337	1	3	4
0	4	338	1	5	6
1	4	339	3	3	6
1	4	340	1	1	2
1	4	341	5	2	7
1	4	342	5	2	7
1	4	343	4	1	5
1	4	344	3	2	5
0	4	345	1	1	2
1	4	346	2	5	7
0	4	347	1	4	5
1	4	348	1	5	6
1	4	349	5	1	6
1	4	350	3	1	4
1	4	351	4	3	7
1	4	352	4	1	5
1	4	353	3	2	5
1	4	354	2	3	5
1	4	355	4	3	7
1	4	356	4	2	6
1	4	357	2	2	4
0	4	358	1	2	3
1	4	359	2	4	6
1	4	360	2	1	3
1	4	361	1	3	4
1	4	362	3	3	6
1	4	363	3	1	4
1	4	364	6	1	7
0	4	365	2	1	3
1	4	366	1	6	7
1	4	367	4	2	6
0	4	368	2	2	4
1	4	369	1	4	5
1	4	370	1	2	3
1	4	371	2	4	6
1	4	372	2	5	7
1	4	373	6	1	7
1	4	374	2	3	5
1	4	375	5	1	6
1	4	376	3	4	7
1	4	377	3	4	7
1	4	378	2	3	5
1	4	379	2	3	5
1	4	380	3	3	6
1	4	381	2	4	6
1	4	382	2	4	6
1	4	383	4	1	5
1	4	384	5	2	7
1	4	385	3	2	5
1	4	386	2	1	3
1	4	387	2	1	3
1	4	388	5	1	6
1	4	389	1	4	5
1	4	390	3	3	6
1	4	391	4	2	6
1	4	392	1	5	6
1	4	393	5	1	6
1	4	394	4	2	6
1	4	395	3	2	5
0	4	396	1	4	5
1	4	397	1	6	7
1	4	398	2	5	7
0	4	399	1	3	4
1	4	400	5	2	7
1	4	401	4	3	7
1	4	402	2	2	4
1	4	403	6	1	7
1	4	404	1	3	4
1	4	405	2	2	4
1	4	406	3	1	4
1	4	407	1	6	7
1	4	408	4	1	5
1	4	409	3	4	7
1	4	410	3	4	7
0	4	411	1	2	3
1	4	412	1	1	2
1	4	413	3	1	4
1	4	414	4	3	7
0	4	415	1	1	2
0	4	416	1	2	3
0	4	417	1	5	6
1	4	418	2	5	7
1	4	419	6	1	7
1	5	-180	1	6	7
1	5	-179	1	2	3
0	5	-178	1	2	3
0	5	-177	1	1	2
1	5	-176	1	1	2
0	5	-175	1	3	4
0	5	-174	1	4	5
0	5	-173	1	3	4
1	5	-172	1	4	5
1	5	-171	1	5	6
0	5	-170	1	5	6
0	5	-169	1	6	7
1	5	-168	1	4	5
0	5	-167	1	6	7
1	5	-166	1	4	5
1	5	-165	1	1	2
0	5	-164	1	3	4
1	5	-163	1	2	3
0	5	-162	1	5	6
1	5	-161	1	5	6
0	5	-160	1	1	2
0	5	-159	1	2	3
1	5	-158	1	3	4
0	5	-157	1	6	7
0	5	-156	1	4	5
1	5	-155	1	2	3
0	5	-154	1	1	2
0	5	-153	1	2	3
0	5	-152	1	3	4
0	5	-151	1	6	7
0	5	-150	1	1	2
1	5	-149	1	6	7
1	5	-148	1	4	5
0	5	-147	1	5	6
1	5	-146	1	5	6
0	5	-145	1	3	4
0	5	-144	1	3	4
0	5	-143	1	6	7
0	5	-142	1	2	3
1	5	-141	1	5	6
1	5	-140	1	1	2
1	5	-139	1	4	5
0	5	-138	1	3	4
1	5	-137	1	6	7
1	5	-136	1	4	5
0	5	-135	1	5	6
1	5	-134	1	1	2
0	5	-133	1	2	3
0	5	-132	1	4	5
1	5	-131	1	3	4
0	5	-130	1	3	4
0	5	-129	1	6	7
1	5	-128	1	1	2
0	5	-127	1	2	3
1	5	-126	1	4	5
0	5	-125	1	6	7
1	5	-124	1	1	2
0	5	-123	1	2	3
1	5	-122	1	5	6
0	5	-121	1	5	6
1	5	-120	1	1	2
0	5	-119	1	6	7
1	5	-118	1	4	5
1	5	-117	1	4	5
0	5	-116	1	2	3
0	5	-115	1	6	7
1	5	-114	1	1	2
0	5	-113	1	3	4
1	5	-112	1	5	6
0	5	-111	1	5	6
0	5	-110	1	2	3
0	5	-109	1	3	4
0	5	-108	1	4	5
0	5	-107	1	6	7
1	5	-106	1	5	6
1	5	-105	1	1	2
0	5	-104	1	5	6
0	5	-103	1	3	4
0	5	-102	1	2	3
1	5	-101	1	1	2
1	5	-100	1	4	5
0	5	-99	1	6	7
0	5	-98	1	3	4
0	5	-97	1	2	3
0	5	-96	1	3	4
0	5	-95	1	3	4
0	5	-94	1	6	7
1	5	-93	1	1	2
1	5	-92	1	6	7
0	5	-91	1	2	3
0	5	-90	1	5	6
1	5	-89	1	5	6
1	5	-88	1	4	5
0	5	-87	1	2	3
1	5	-86	1	4	5
1	5	-85	1	1	2
1	5	-84	1	4	5
0	5	-83	1	2	3
1	5	-82	1	4	5
0	5	-81	1	6	7
0	5	-80	1	3	4
1	5	-79	1	1	2
0	5	-78	1	3	4
0	5	-77	1	2	3
0	5	-76	1	5	6
1	5	-75	1	6	7
1	5	-74	1	1	2
0	5	-73	1	5	6
0	5	-72	1	5	6
1	5	-71	1	1	2
0	5	-70	1	3	4
1	5	-69	1	6	7
0	5	-68	1	3	4
0	5	-67	1	5	6
1	5	-66	1	4	5
1	5	-65	1	4	5
0	5	-64	1	6	7
0	5	-63	1	2	3
0	5	-62	1	2	3
1	5	-61	1	1	2
0	5	-60	1	2	3
1	5	-59	1	4	5
0	5	-58	1	3	4
0	5	-57	1	5	6
1	5	-56	1	1	2
1	5	-55	1	6	7
1	5	-54	1	6	7
1	5	-53	1	4	5
1	5	-52	1	1	2
0	5	-51	1	3	4
0	5	-50	1	2	3
0	5	-49	1	5	6
1	5	-48	1	1	2
0	5	-47	1	3	4
1	5	-46	1	1	2
1	5	-45	1	6	7
1	5	-44	1	4	5
0	5	-43	1	2	3
1	5	-42	1	4	5
1	5	-41	1	5	6
0	5	-40	1	5	6
0	5	-39	1	3	4
1	5	-38	1	6	7
0	5	-37	1	2	3
0	5	-36	1	5	6
1	5	-35	1	4	5
1	5	-34	1	6	7
1	5	-33	1	3	4
0	5	-32	1	3	4
1	5	-31	1	1	2
1	5	-30	1	2	3
1	5	-29	1	4	5
0	5	-28	1	5	6
1	5	-27	1	1	2
1	5	-26	1	2	3
1	5	-25	1	6	7
1	5	-24	1	4	5
1	5	-23	1	6	7
1	5	-22	1	2	3
0	5	-21	1	5	6
0	5	-20	1	3	4
1	5	-19	1	2	3
1	5	-18	1	1	2
1	5	-17	1	1	2
1	5	-16	1	4	5
0	5	-15	1	3	4
0	5	-14	1	5	6
0	5	-13	1	6	7
1	5	-12	1	6	7
1	5	-11	1	4	5
1	5	-10	1	4	5
1	5	-9	1	2	3
0	5	-8	1	3	4
0	5	-7	1	2	3
1	5	-6	1	1	2
1	5	-5	1	5	6
0	5	-4	1	6	7
0	5	-3	1	5	6
0	5	-2	1	3	4
0	5	-1	1	3	4
0	5	0	3	1	4
0	5	1	1	3	4
0	5	2	3	4	7
0	5	3	1	4	5
1	5	4	2	3	5
0	5	5	4	3	7
1	5	6	4	1	5
1	5	7	2	4	6
1	5	8	5	1	6
1	5	9	2	3	5
1	5	10	1	2	3
1	5	11	1	1	2
0	5	12	2	4	6
0	5	13	2	5	7
1	5	14	2	1	3
1	5	15	4	2	6
0	5	16	2	2	4
1	5	17	3	2	5
1	5	18	4	2	6
1	5	19	3	4	7
1	5	20	1	6	7
0	5	21	1	6	7
1	5	22	5	2	7
1	5	23	1	1	2
1	5	24	5	2	7
1	5	25	3	3	6
1	5	26	3	1	4
1	5	27	1	5	6
1	5	28	4	3	7
1	5	29	2	1	3
1	5	30	6	1	7
0	5	31	3	3	6
1	5	32	5	1	6
1	5	33	6	1	7
1	5	34	1	4	5
0	5	35	2	5	7
0	5	36	1	5	6
1	5	37	4	1	5
1	5	38	2	2	4
1	5	39	3	2	5
1	5	40	1	2	3
1	5	41	3	4	7
1	5	42	2	5	7
1	5	43	4	1	5
0	5	44	1	5	6
1	5	45	1	4	5
1	5	46	1	2	3
0	5	47	4	3	7
0	5	48	3	3	6
1	5	49	1	1	2
1	5	50	6	1	7
1	5	51	2	2	4
1	5	52	3	2	5
1	5	53	1	2	3
1	5	54	2	1	3
1	5	55	1	4	5
1	5	56	2	1	3
0	5	57	4	3	7
1	5	58	3	2	5
1	5	59	2	3	5
1	5	60	1	1	2
1	5	61	5	1	6
0	5	62	2	5	7
1	5	63	1	6	7
1	5	64	1	5	6
1	5	65	3	1	4
1	5	66	1	6	7
1	5	67	6	1	7
1	5	68	4	2	6
1	5	69	4	1	5
1	5	70	3	1	4
0	5	71	2	2	4
0	5	72	2	4	6
1	5	73	3	4	7
1	5	74	5	2	7
1	5	75	2	4	6
1	5	76	5	2	7
0	5	77	1	3	4
0	5	78	1	3	4
1	5	79	5	1	6
1	5	80	4	2	6
0	5	81	3	3	6
0	5	82	2	3	5
1	5	83	4	1	5
1	5	84	4	1	5
1	5	85	2	3	5
1	5	86	5	1	6
0	5	87	1	6	7
1	5	88	1	5	6
0	5	89	3	4	7
1	5	90	3	3	6
1	5	91	2	2	4
0	5	92	3	3	6
1	5	93	1	4	5
1	5	94	1	4	5
1	5	95	3	1	4
1	5	96	5	1	6
1	5	97	1	2	3
1	5	98	4	2	6
1	5	99	3	2	5
1	5	100	1	5	6
1	5	101	2	1	3
1	5	102	1	1	2
1	5	103	5	2	7
1	5	104	4	3	7
1	5	105	3	4	7
1	5	106	4	2	6
1	5	107	6	1	7
1	5	108	2	1	3
0	5	109	2	5	7
1	5	110	2	4	6
0	5	111	2	3	5
1	5	112	1	1	2
1	5	113	2	2	4
1	5	114	1	2	3
1	5	115	3	1	4
1	5	116	2	4	6
1	5	117	5	2	7
0	5	118	1	3	4
0	5	119	1	3	4
1	5	120	3	2	5
1	5	121	1	6	7
1	5	122	6	1	7
0	5	123	2	5	7
1	5	124	4	3	7
1	5	125	2	2	4
0	5	126	2	5	7
1	5	127	5	1	6
1	5	128	4	1	5
1	5	129	1	4	5
1	5	130	1	2	3
0	5	131	3	1	4
1	5	132	2	4	6
1	5	133	2	4	6
1	5	134	6	1	7
1	5	135	5	1	6
0	5	136	1	6	7
1	5	137	2	1	3
1	5	138	6	1	7
1	5	139	3	2	5
1	5	140	4	2	6
0	5	141	2	5	7
1	5	142	5	2	7
1	5	143	4	2	6
1	5	144	4	3	7
1	5	145	1	2	3
1	5	146	5	2	7
0	5	147	4	3	7
1	5	148	3	2	5
1	5	149	3	4	7
0	5	150	1	6	7
1	5	151	3	3	6
1	5	152	2	1	3
0	5	153	1	3	4
1	5	154	3	4	7
0	5	155	1	3	4
1	5	156	2	3	5
1	5	157	1	1	2
0	5	158	1	5	6
1	5	159	2	2	4
1	5	160	3	3	6
1	5	161	2	3	5
0	5	162	1	5	6
1	5	163	4	1	5
1	5	164	3	1	4
1	5	165	1	1	2
1	5	166	1	4	5
1	5	167	1	1	2
1	5	168	1	6	7
1	5	169	4	1	5
1	5	170	3	1	4
1	5	171	4	2	6
1	5	172	5	2	7
1	5	173	3	3	6
[truncated: 29,451 more rows]
