# Supplementary material for: Implicit Value Updating Explains Transitive Inference Performance: The Betasort Model
Source: PLoS Comput Biol. 2015 Sep 25;11(9):e1004523. doi: 10.1371/journal.pcbi.1004523 (PMC4583549; doi:10.1371/journal.pcbi.1004523)
Supplement: S1 Dataset — Raw data of choices made by rhesus macaques and human participants during sessions of the TI task. (ZIP) [file pcbi.1004523.s002.zip › DataPackage/Humans-TI.csv]

outcome	session	trial	distance	target	distractor
1	1	-36	1	5	6
0	1	-35	1	1	2
1	1	-34	1	6	7
0	1	-33	1	3	4
0	1	-32	1	4	5
0	1	-31	1	2	3
1	1	-30	1	1	2
1	1	-29	1	5	6
0	1	-28	1	4	5
1	1	-27	1	3	4
0	1	-26	1	2	3
1	1	-25	1	6	7
1	1	-24	1	6	7
1	1	-23	1	2	3
1	1	-22	1	1	2
1	1	-21	1	4	5
1	1	-20	1	5	6
1	1	-19	1	3	4
1	1	-18	1	3	4
1	1	-17	1	4	5
1	1	-16	1	5	6
0	1	-15	1	2	3
1	1	-14	1	6	7
1	1	-13	1	1	2
1	1	-12	1	2	3
1	1	-11	1	5	6
1	1	-10	1	1	2
1	1	-9	1	6	7
1	1	-8	1	4	5
1	1	-7	1	3	4
1	1	-6	1	2	3
0	1	-5	1	5	6
1	1	-4	1	3	4
1	1	-3	1	6	7
1	1	-2	1	4	5
1	1	-1	1	1	2
1	1	0	2	2	7
1	1	1	4	1	7
1	1	2	4	5	7
1	1	3	3	2	4
0	1	4	2	4	6
1	1	5	3	1	5
1	1	6	6	4	7
1	1	7	5	1	3
1	1	8	4	2	6
1	1	9	2	1	4
1	1	10	5	1	6
1	1	11	3	2	5
1	1	12	3	3	7
1	1	13	2	3	6
1	1	14	2	3	5
1	1	15	2	2	6
1	1	16	3	1	6
1	1	17	3	3	6
1	1	18	3	5	7
1	1	19	2	4	7
1	1	20	4	1	5
1	1	21	2	2	7
1	1	22	6	1	7
1	1	23	2	3	5
1	1	24	5	2	5
1	1	25	2	1	3
1	1	26	3	3	7
1	1	27	4	4	6
1	1	28	4	1	4
1	1	29	5	2	4
1	1	30	2	1	5
1	1	31	6	1	3
1	1	32	4	4	7
1	1	33	3	1	6
1	1	34	3	1	4
1	1	35	5	4	6
1	1	36	4	2	5
1	1	37	2	2	7
1	1	38	2	3	5
1	1	39	3	1	7
1	1	40	2	2	4
1	1	41	5	5	7
1	1	42	2	2	6
1	1	43	3	3	6
1	1	44	4	3	7
1	1	45	5	2	4
1	1	46	4	1	7
1	1	47	2	1	6
1	1	48	6	1	5
1	1	49	3	3	5
1	1	50	3	4	7
1	1	51	2	2	5
1	1	52	2	1	3
1	1	53	4	4	6
1	1	54	5	3	7
1	1	55	2	3	6
1	1	56	2	1	4
1	1	57	3	2	6
1	1	58	3	2	7
1	1	59	4	5	7
1	1	60	2	3	6
1	1	61	2	3	5
1	1	62	3	2	5
1	1	63	2	2	7
1	1	64	4	1	7
1	1	65	4	1	6
1	1	66	3	2	4
1	1	67	4	1	5
1	1	68	2	1	3
1	1	69	5	3	7
1	1	70	6	4	7
1	1	71	3	1	4
1	1	72	3	2	6
1	1	73	2	4	6
1	1	74	5	5	7
1	1	75	4	5	7
1	1	76	2	1	3
1	1	77	2	1	4
1	1	78	3	4	6
1	1	79	3	2	4
1	1	80	2	2	7
1	1	81	2	1	5
1	1	82	6	1	7
1	1	83	4	2	6
1	1	84	3	3	6
1	1	85	5	3	7
1	1	86	4	4	7
1	1	87	5	3	5
1	1	88	2	2	5
1	1	89	3	1	6
1	1	90	4	1	5
1	1	91	4	1	7
1	1	92	2	1	2
1	1	93	2	4	7
1	1	94	4	1	6
1	1	95	5	2	7
1	1	96	2	2	3
1	1	97	6	3	6
1	1	98	1	1	3
1	1	99	2	3	4
1	1	100	1	6	7
1	1	101	3	3	5
1	1	102	3	3	7
1	1	103	1	2	6
1	1	104	5	5	6
1	1	105	3	2	5
1	1	106	3	4	5
1	1	107	1	4	6
1	1	108	1	5	7
1	1	109	2	2	4
1	1	110	1	1	4
1	1	111	5	2	3
1	1	112	1	2	5
1	1	113	1	2	7
1	1	114	1	1	4
1	1	115	5	3	7
1	1	116	3	1	2
1	1	117	2	5	6
1	1	118	4	2	4
1	1	119	4	4	6
1	1	120	3	1	3
1	1	121	2	2	6
1	1	122	1	1	6
1	1	123	3	6	7
1	1	124	2	3	5
1	1	125	1	1	5
1	1	126	1	3	4
1	1	127	6	4	5
1	1	128	4	5	7
1	1	129	2	3	6
1	1	130	3	1	7
1	1	131	2	4	7
0	3	-36	1	6	7
1	3	-35	1	1	2
0	3	-34	1	2	3
1	3	-33	1	3	4
1	3	-32	1	4	5
0	3	-31	1	5	6
0	3	-30	1	1	2
1	3	-29	1	4	5
0	3	-28	1	2	3
1	3	-27	1	5	6
1	3	-26	1	6	7
1	3	-25	1	3	4
1	3	-24	1	5	6
1	3	-23	1	3	4
1	3	-22	1	2	3
0	3	-21	1	1	2
0	3	-20	1	4	5
0	3	-19	1	6	7
1	3	-18	1	5	6
0	3	-17	1	6	7
1	3	-16	1	4	5
0	3	-15	1	1	2
1	3	-14	1	2	3
1	3	-13	1	3	4
1	3	-12	1	6	7
1	3	-11	1	5	6
1	3	-10	1	2	3
1	3	-9	1	4	5
0	3	-8	1	1	2
1	3	-7	1	3	4
1	3	-6	1	2	3
1	3	-5	1	1	2
1	3	-4	1	6	7
1	3	-3	1	4	5
1	3	-2	1	3	4
1	3	-1	1	5	6
1	3	0	4	2	5
1	3	1	2	5	7
1	3	2	6	1	5
1	3	3	3	1	7
1	3	4	4	1	6
1	3	5	2	1	3
1	3	6	2	4	7
1	3	7	5	3	5
1	3	8	4	2	4
1	3	9	3	4	6
1	3	10	2	2	7
1	3	11	5	3	6
1	3	12	3	1	4
1	3	13	3	2	6
1	3	14	2	3	7
1	3	15	5	3	5
1	3	16	2	1	4
1	3	17	5	1	6
1	3	18	3	2	6
1	3	19	4	2	4
1	3	20	3	2	7
1	3	21	2	2	5
1	3	22	2	5	7
1	3	23	6	1	3
1	3	24	3	3	6
1	3	25	3	4	7
1	3	26	4	1	5
1	3	27	2	1	7
1	3	28	2	3	7
1	3	29	4	4	6
1	3	30	3	2	5
0	3	31	2	1	3
1	3	32	2	3	7
1	3	33	5	1	7
1	3	34	4	5	7
1	3	35	3	2	6
1	3	36	4	1	6
1	3	37	3	1	4
1	3	38	2	3	6
1	3	39	4	2	7
1	3	40	6	4	7
1	3	41	3	1	5
1	3	42	5	4	6
1	3	43	2	3	5
1	3	44	2	2	4
1	3	45	4	3	5
1	3	46	3	3	7
1	3	47	2	1	7
1	3	48	2	2	5
1	3	49	2	3	6
1	3	50	3	1	5
1	3	51	3	4	7
1	3	52	2	2	6
1	3	53	6	1	6
1	3	54	4	1	3
1	3	55	2	2	7
1	3	56	3	2	4
1	3	57	5	1	4
1	3	58	4	5	7
1	3	59	5	4	6
1	3	60	3	1	3
1	3	61	5	1	6
1	3	62	5	1	7
1	3	63	2	2	7
1	3	64	3	4	7
1	3	65	2	1	4
1	3	66	2	2	5
0	3	67	4	5	7
1	3	68	2	2	4
1	3	69	3	3	6
1	3	70	2	3	7
1	3	71	3	4	6
1	3	72	4	2	6
1	3	73	4	1	5
1	3	74	6	3	5
1	3	75	5	3	7
1	3	76	3	4	6
1	3	77	4	4	7
1	3	78	3	5	7
1	3	79	2	1	7
1	3	80	6	3	6
1	3	81	4	3	5
1	3	82	4	2	7
1	3	83	3	1	6
1	3	84	2	1	5
1	3	85	2	2	5
1	3	86	2	2	4
1	3	87	3	2	6
1	3	88	2	1	3
1	3	89	5	1	4
0	3	90	2	1	2
1	3	91	3	1	7
1	3	92	4	4	7
1	3	93	1	5	6
1	3	94	2	2	6
1	3	95	1	3	6
1	3	96	2	1	5
0	3	97	3	6	7
1	3	98	2	4	5
1	3	99	3	1	4
1	3	100	1	2	7
1	3	101	2	3	5
0	3	102	5	1	3
1	3	103	5	2	5
0	3	104	1	2	3
1	3	105	6	3	4
1	3	106	1	3	7
1	3	107	4	2	4
1	3	108	4	5	7
1	3	109	3	1	6
1	3	110	1	4	6
1	3	111	5	2	6
1	3	112	4	4	6
1	3	113	1	1	2
1	3	114	4	4	5
1	3	115	2	1	7
1	3	116	1	3	6
1	3	117	3	3	7
1	3	118	1	3	5
1	3	119	4	2	5
1	3	120	3	1	6
1	3	121	1	2	4
1	3	122	3	2	7
1	3	123	6	2	3
1	3	124	3	1	5
1	3	125	2	4	7
1	3	126	1	5	7
1	3	127	2	3	4
1	3	128	1	1	3
1	3	129	2	6	7
1	3	130	5	5	6
1	3	131	2	1	4
1	5	-36	1	1	2
0	5	-35	1	6	7
1	5	-34	1	4	5
0	5	-33	1	5	6
0	5	-32	1	3	4
0	5	-31	1	2	3
1	5	-30	1	5	6
1	5	-29	1	4	5
1	5	-28	1	1	2
1	5	-27	1	3	4
0	5	-26	1	6	7
0	5	-25	1	2	3
1	5	-24	1	4	5
1	5	-23	1	1	2
1	5	-22	1	2	3
1	5	-21	1	5	6
1	5	-20	1	3	4
1	5	-19	1	6	7
1	5	-18	1	6	7
1	5	-17	1	4	5
1	5	-16	1	2	3
1	5	-15	1	1	2
1	5	-14	1	3	4
1	5	-13	1	5	6
1	5	-12	1	2	3
1	5	-11	1	4	5
1	5	-10	1	6	7
1	5	-9	1	3	4
1	5	-8	1	5	6
1	5	-7	1	1	2
1	5	-6	1	6	7
1	5	-5	1	5	6
1	5	-4	1	3	4
1	5	-3	1	4	5
1	5	-2	1	1	2
1	5	-1	1	2	3
1	5	0	4	4	7
0	5	1	3	2	4
0	5	2	2	4	6
1	5	3	5	3	5
0	5	4	3	2	5
1	5	5	3	5	7
1	5	6	4	2	6
1	5	7	6	1	5
1	5	8	3	1	7
1	5	9	4	1	4
1	5	10	2	1	3
0	5	11	2	2	7
0	5	12	2	3	7
1	5	13	2	1	6
0	5	14	5	3	6
1	5	15	4	2	7
0	5	16	2	2	4
1	5	17	2	1	7
0	5	18	2	3	7
0	5	19	3	5	7
1	5	20	6	1	4
1	5	21	3	1	3
1	5	22	5	3	6
1	5	23	4	1	6
1	5	24	5	1	5
1	5	25	2	4	7
0	5	26	3	4	6
0	5	27	4	3	5
0	5	28	2	2	6
1	5	29	3	2	5
1	5	30	4	5	7
1	5	31	5	3	5
1	5	32	4	1	3
1	5	33	4	2	6
1	5	34	2	3	7
1	5	35	6	2	7
1	5	36	3	2	5
1	5	37	3	4	7
1	5	38	3	3	6
1	5	39	2	1	4
1	5	40	2	1	6
0	5	41	5	2	4
1	5	42	2	4	6
1	5	43	3	1	7
1	5	44	2	1	5
1	5	45	4	5	7
1	5	46	2	2	7
1	5	47	4	4	6
0	5	48	6	3	6
1	5	49	5	3	5
1	5	50	2	1	7
1	5	51	3	1	6
1	5	52	4	1	5
1	5	53	5	2	6
1	5	54	3	1	3
1	5	55	3	2	4
1	5	56	2	2	5
1	5	57	2	1	4
1	5	58	2	4	7
1	5	59	3	3	7
1	5	60	5	2	7
1	5	61	2	2	5
1	5	62	3	2	4
1	5	63	2	3	7
1	5	64	2	4	6
1	5	65	2	4	7
1	5	66	3	3	6
1	5	67	4	1	5
1	5	68	3	5	7
1	5	69	5	2	6
1	5	70	6	1	6
1	5	71	2	1	7
1	5	72	3	3	5
1	5	73	4	1	4
1	5	74	4	1	3
1	5	75	2	2	5
1	5	76	4	1	3
1	5	77	2	3	5
1	5	78	6	4	7
1	5	79	5	3	6
1	5	80	4	1	5
1	5	81	3	2	7
1	5	82	3	2	6
1	5	83	2	2	4
1	5	84	2	5	7
1	5	85	5	1	4
1	5	86	4	4	6
1	5	87	3	3	7
1	5	88	2	1	7
1	5	89	3	1	6
1	5	90	3	5	7
0	5	91	1	2	3
1	5	92	2	3	5
1	5	93	5	2	6
0	5	94	4	5	6
1	5	95	5	4	6
1	5	96	2	2	4
1	5	97	3	1	5
1	5	98	1	1	4
0	5	99	2	3	4
1	5	100	1	3	6
1	5	101	3	4	5
1	5	102	2	2	5
1	5	103	6	2	7
1	5	104	1	1	7
1	5	105	1	1	6
0	5	106	1	6	7
1	5	107	4	1	3
1	5	108	4	4	7
1	5	109	3	3	7
1	5	110	2	1	2
1	5	111	6	3	4
1	5	112	1	3	5
1	5	113	3	4	7
1	5	114	3	5	7
1	5	115	4	3	6
1	5	116	2	2	6
1	5	117	1	2	4
1	5	118	4	6	7
1	5	119	2	2	3
1	5	120	2	2	7
1	5	121	5	5	6
1	5	122	3	2	5
1	5	123	1	1	3
1	5	124	1	1	7
1	5	125	5	3	7
1	5	126	2	4	6
1	5	127	4	1	6
1	5	128	1	4	5
1	5	129	2	1	5
0	5	130	1	1	2
1	5	131	3	1	4
0	7	-36	1	5	6
1	7	-35	1	6	7
1	7	-34	1	3	4
0	7	-33	1	4	5
0	7	-32	1	2	3
0	7	-31	1	1	2
0	7	-30	1	3	4
1	7	-29	1	4	5
1	7	-28	1	1	2
1	7	-27	1	5	6
0	7	-26	1	6	7
1	7	-25	1	2	3
1	7	-24	1	5	6
1	7	-23	1	4	5
1	7	-22	1	2	3
1	7	-21	1	3	4
1	7	-20	1	6	7
1	7	-19	1	1	2
1	7	-18	1	1	2
1	7	-17	1	5	6
1	7	-16	1	4	5
1	7	-15	1	6	7
1	7	-14	1	2	3
1	7	-13	1	3	4
1	7	-12	1	6	7
1	7	-11	1	5	6
1	7	-10	1	3	4
1	7	-9	1	2	3
1	7	-8	1	1	2
0	7	-7	1	4	5
1	7	-6	1	1	2
1	7	-5	1	2	3
1	7	-4	1	3	4
1	7	-3	1	6	7
1	7	-2	1	5	6
1	7	-1	1	4	5
1	7	0	3	3	5
1	7	1	2	2	7
1	7	2	3	2	4
1	7	3	5	5	7
1	7	4	6	1	4
0	7	5	3	4	6
1	7	6	2	2	5
1	7	7	5	4	7
1	7	8	2	1	7
1	7	9	4	1	3
1	7	10	4	1	6
1	7	11	3	2	6
1	7	12	2	3	7
1	7	13	2	3	6
1	7	14	4	1	5
1	7	15	3	4	6
1	7	16	4	5	7
1	7	17	2	1	6
1	7	18	4	1	4
1	7	19	2	3	6
1	7	20	2	2	6
0	7	21	3	3	5
1	7	22	2	3	7
1	7	23	2	1	7
1	7	24	3	2	5
1	7	25	4	2	7
1	7	26	5	4	7
1	7	27	5	2	4
1	7	28	3	1	3
0	7	29	6	1	5
1	7	30	4	1	3
1	7	31	3	4	6
1	7	32	6	3	5
1	7	33	3	3	7
1	7	34	2	1	5
1	7	35	3	1	4
1	7	36	3	4	7
1	7	37	2	1	6
1	7	38	4	1	7
1	7	39	2	3	6
1	7	40	2	2	6
1	7	41	5	5	7
1	7	42	2	2	5
1	7	43	4	2	7
0	7	44	5	2	4
1	7	45	3	4	7
1	7	46	2	3	6
1	7	47	2	3	5
1	7	48	5	2	5
1	7	49	2	2	7
1	7	50	3	4	6
1	7	51	5	2	4
1	7	52	3	1	3
1	7	53	2	1	4
1	7	54	3	1	5
1	7	55	4	2	6
1	7	56	4	1	6
1	7	57	2	1	7
1	7	58	6	5	7
1	7	59	4	3	7
1	7	60	2	3	7
1	7	61	2	1	4
1	7	62	3	3	6
1	7	63	2	2	6
0	7	64	2	2	4
1	7	65	2	1	7
1	7	66	4	3	5
1	7	67	6	1	6
1	7	68	4	4	6
0	7	69	3	1	3
1	7	70	5	5	7
1	7	71	3	4	7
1	7	72	3	2	5
1	7	73	5	1	5
1	7	74	4	2	7
1	7	75	4	3	6
1	7	76	2	2	6
1	7	77	2	1	3
1	7	78	5	1	7
1	7	79	3	5	7
1	7	80	3	1	4
1	7	81	3	4	6
1	7	82	6	3	7
1	7	83	4	3	5
1	7	84	5	2	5
1	7	85	2	2	7
1	7	86	4	1	5
1	7	87	2	1	6
1	7	88	3	4	7
1	7	89	2	2	4
1	7	90	3	1	7
0	7	91	4	4	5
1	7	92	5	4	6
1	7	93	1	1	2
1	7	94	5	3	6
1	7	95	6	1	3
1	7	96	2	2	7
1	7	97	2	5	6
1	7	98	4	1	6
1	7	99	1	2	4
1	7	100	4	5	7
1	7	101	3	2	6
1	7	102	1	2	3
1	7	103	3	1	5
1	7	104	2	6	7
1	7	105	2	4	7
0	7	106	3	3	4
1	7	107	1	3	7
1	7	108	1	2	5
1	7	109	2	1	4
1	7	110	1	3	5
1	7	111	2	1	5
1	7	112	4	1	3
1	7	113	1	2	6
1	7	114	6	4	7
1	7	115	5	2	3
0	7	116	4	3	4
1	7	117	2	1	2
1	7	118	3	3	7
1	7	119	2	2	7
1	7	120	1	3	5
1	7	121	1	6	7
1	7	122	4	5	7
1	7	123	3	5	6
1	7	124	3	4	6
1	7	125	3	2	4
1	7	126	2	1	6
1	7	127	5	3	6
1	7	128	1	1	4
0	7	129	1	4	5
1	7	130	2	1	7
1	7	131	1	2	5
1	9	-36	1	3	4
1	9	-35	1	4	5
0	9	-34	1	1	2
0	9	-33	1	5	6
0	9	-32	1	2	3
0	9	-31	1	6	7
0	9	-30	1	4	5
0	9	-29	1	1	2
0	9	-28	1	5	6
0	9	-27	1	2	3
0	9	-26	1	3	4
1	9	-25	1	6	7
0	9	-24	1	4	5
1	9	-23	1	5	6
1	9	-22	1	6	7
0	9	-21	1	3	4
0	9	-20	1	1	2
0	9	-19	1	2	3
1	9	-18	1	6	7
0	9	-17	1	4	5
0	9	-16	1	2	3
0	9	-15	1	5	6
0	9	-14	1	1	2
0	9	-13	1	3	4
0	9	-12	1	5	6
1	9	-11	1	3	4
0	9	-10	1	6	7
1	9	-9	1	1	2
1	9	-8	1	4	5
1	9	-7	1	2	3
1	9	-6	1	5	6
1	9	-5	1	4	5
0	9	-4	1	2	3
1	9	-3	1	3	4
0	9	-2	1	6	7
1	9	-1	1	1	2
0	9	0	3	5	7
0	9	1	4	4	7
0	9	2	2	1	3
0	9	3	2	4	6
1	9	4	3	2	4
1	9	5	5	2	6
1	9	6	4	1	7
1	9	7	4	1	4
0	9	8	3	1	6
1	9	9	2	3	7
1	9	10	2	3	5
1	9	11	3	2	5
0	9	12	2	3	6
1	9	13	6	1	5
1	9	14	5	2	7
0	9	15	3	1	3
1	9	16	2	5	7
1	9	17	6	4	6
1	9	18	3	3	6
1	9	19	2	2	4
0	9	20	2	1	6
1	9	21	4	3	7
1	9	22	5	3	5
1	9	23	2	1	4
1	9	24	3	2	6
0	9	25	3	1	7
1	9	26	5	2	5
1	9	27	4	1	5
0	9	28	2	4	7
0	9	29	4	2	7
1	9	30	3	3	7
1	9	31	2	4	6
0	9	32	3	1	3
1	9	33	4	2	5
1	9	34	5	2	6
1	9	35	4	1	5
1	9	36	2	3	5
1	9	37	2	4	7
0	9	38	4	2	4
1	9	39	2	3	6
1	9	40	5	1	6
1	9	41	3	2	7
0	9	42	2	1	4
1	9	43	6	5	7
1	9	44	3	1	7
1	9	45	3	1	5
1	9	46	6	3	5
1	9	47	4	2	5
1	9	48	2	1	6
1	9	49	2	5	7
1	9	50	4	3	7
1	9	51	3	4	7
1	9	52	5	1	7
1	9	53	2	4	6
1	9	54	2	2	6
0	9	55	3	1	3
1	9	56	2	3	6
0	9	57	5	1	4
0	9	58	3	2	4
1	9	59	4	2	7
1	9	60	2	3	7
1	9	61	3	4	6
1	9	62	3	3	6
1	9	63	2	2	7
1	9	64	5	1	5
0	9	65	2	2	5
0	9	66	4	1	4
1	9	67	4	3	5
0	9	68	6	1	3
1	9	69	2	1	7
1	9	70	4	2	6
0	9	71	3	2	4
1	9	72	2	5	7
1	9	73	5	1	6
1	9	74	3	4	7
1	9	75	3	1	6
0	9	76	4	1	3
1	9	77	5	1	7
1	9	78	6	4	6
1	9	79	3	2	6
1	9	80	2	2	7
1	9	81	3	5	7
1	9	82	2	3	6
0	9	83	4	3	5
1	9	84	5	1	4
0	9	85	3	1	5
1	9	86	4	3	7
0	9	87	2	2	4
1	9	88	2	4	7
0	9	89	2	2	5
0	9	90	1	2	4
1	9	91	5	4	5
0	9	92	3	3	4
1	9	93	1	3	6
1	9	94	4	4	7
1	9	95	2	4	6
1	9	96	2	1	5
1	9	97	3	5	7
1	9	98	1	6	7
0	9	99	3	3	5
0	9	100	4	1	4
1	9	101	3	2	6
1	9	102	2	5	6
0	9	103	1	2	5
1	9	104	1	3	7
0	9	105	6	2	3
1	9	106	5	1	6
1	9	107	4	1	7
1	9	108	2	1	2
0	9	109	1	1	3
1	9	110	2	2	7
0	9	111	2	1	2
1	9	112	1	4	7
1	9	113	2	1	7
1	9	114	2	4	6
1	9	115	1	3	5
1	9	116	3	2	6
0	9	117	2	2	5
0	9	118	6	2	4
0	9	119	4	1	3
1	9	120	1	5	6
1	9	121	5	3	6
1	9	122	3	2	7
1	9	123	4	1	6
1	9	124	2	3	7
0	9	125	1	3	4
1	9	126	5	1	4
1	9	127	4	6	7
1	9	128	1	2	3
1	9	129	3	1	5
0	9	130	1	4	5
1	9	131	3	5	7
0	11	-36	1	5	6
0	11	-35	1	1	2
0	11	-34	1	3	4
0	11	-33	1	2	3
0	11	-32	1	6	7
0	11	-31	1	4	5
1	11	-30	1	2	3
1	11	-29	1	6	7
0	11	-28	1	5	6
0	11	-27	1	3	4
0	11	-26	1	1	2
1	11	-25	1	4	5
1	11	-24	1	4	5
1	11	-23	1	1	2
1	11	-22	1	6	7
1	11	-21	1	2	3
0	11	-20	1	5	6
0	11	-19	1	3	4
1	11	-18	1	4	5
1	11	-17	1	2	3
0	11	-16	1	1	2
1	11	-15	1	6	7
0	11	-14	1	5	6
0	11	-13	1	3	4
1	11	-12	1	2	3
1	11	-11	1	3	4
1	11	-10	1	6	7
1	11	-9	1	1	2
1	11	-8	1	5	6
1	11	-7	1	4	5
1	11	-6	1	5	6
1	11	-5	1	4	5
1	11	-4	1	2	3
1	11	-3	1	6	7
1	11	-2	1	1	2
1	11	-1	1	3	4
1	11	0	2	2	7
0	11	1	3	5	7
1	11	2	2	3	7
1	11	3	5	1	7
0	11	4	6	1	5
0	11	5	5	4	6
1	11	6	2	4	7
0	11	7	3	2	6
0	11	8	2	1	4
1	11	9	3	3	5
1	11	10	2	1	3
0	11	11	4	2	5
0	11	12	4	1	6
1	11	13	3	2	4
0	11	14	4	3	6
1	11	15	2	3	6
0	11	16	3	3	7
0	11	17	5	2	6
1	11	18	2	4	6
1	11	19	2	1	4
1	11	20	3	3	5
1	11	21	5	5	7
1	11	22	2	1	7
1	11	23	4	4	7
1	11	24	6	1	6
1	11	25	4	1	5
1	11	26	4	2	5
1	11	27	3	1	3
1	11	28	3	2	4
1	11	29	2	2	7
1	11	30	2	4	7
1	11	31	3	3	5
1	11	32	3	3	7
0	11	33	3	2	4
1	11	34	4	2	5
0	11	35	2	2	6
1	11	36	2	2	7
0	11	37	2	5	7
0	11	38	2	1	4
0	11	39	6	1	3
1	11	40	5	1	5
1	11	41	3	1	7
1	11	42	5	4	6
1	11	43	4	3	6
1	11	44	4	1	6
1	11	45	2	2	6
1	11	46	5	1	5
1	11	47	4	2	5
1	11	48	2	1	7
1	11	49	4	1	3
1	11	50	5	3	5
1	11	51	4	2	4
1	11	52	3	2	7
1	11	53	2	4	7
1	11	54	2	4	6
0	11	55	3	1	4
1	11	56	6	3	6
1	11	57	3	3	7
1	11	58	3	5	7
1	11	59	2	1	6
1	11	60	2	2	5
1	11	61	4	2	6
1	11	62	4	2	7
1	11	63	5	3	7
1	11	64	2	2	4
1	11	65	6	4	7
1	11	66	3	1	7
1	11	67	5	1	5
1	11	68	2	1	3
1	11	69	2	3	5
1	11	70	3	1	4
1	11	71	3	1	6
1	11	72	3	3	6
1	11	73	4	5	7
1	11	74	2	4	6
1	11	75	4	2	5
1	11	76	3	3	6
1	11	77	2	2	7
1	11	78	4	3	7
1	11	79	2	1	5
1	11	80	3	1	3
1	11	81	2	1	4
1	11	82	3	1	6
1	11	83	2	3	5
1	11	84	5	4	6
1	11	85	2	5	7
1	11	86	6	4	7
1	11	87	4	2	4
1	11	88	5	2	6
1	11	89	3	1	7
1	11	90	1	2	7
1	11	91	1	3	4
1	11	92	2	5	7
1	11	93	4	1	4
1	11	94	3	1	6
1	11	95	3	1	5
1	11	96	2	2	4
1	11	97	1	1	7
1	11	98	1	5	6
1	11	99	1	2	3
1	11	100	2	2	6
1	11	101	1	4	6
1	11	102	4	2	5
0	11	103	2	1	2
0	11	104	6	4	7
0	11	105	2	4	5
0	11	106	3	1	3
1	11	107	4	3	6
1	11	108	3	3	7
1	11	109	5	6	7
1	11	110	5	3	5
1	11	111	2	1	7
1	11	112	6	3	4
1	11	113	3	1	3
1	11	114	3	6	7
1	11	115	1	3	6
1	11	116	2	4	6
1	11	117	3	1	2
1	11	118	4	5	6
1	11	119	1	1	4
1	11	120	4	3	7
0	11	121	1	2	4
1	11	122	3	4	7
1	11	123	1	5	7
1	11	124	5	2	6
1	11	125	2	2	7
1	11	126	5	3	5
1	11	127	2	2	5
0	11	128	1	1	6
0	11	129	4	1	5
1	11	130	2	2	3
1	11	131	1	4	5
1	13	-36	1	3	4
0	13	-35	1	2	3
0	13	-34	1	1	2
0	13	-33	1	6	7
0	13	-32	1	5	6
0	13	-31	1	4	5
0	13	-30	1	6	7
1	13	-29	1	5	6
1	13	-28	1	4	5
1	13	-27	1	1	2
1	13	-26	1	3	4
0	13	-25	1	2	3
1	13	-24	1	6	7
1	13	-23	1	4	5
0	13	-22	1	2	3
1	13	-21	1	3	4
1	13	-20	1	5	6
1	13	-19	1	1	2
1	13	-18	1	2	3
1	13	-17	1	6	7
1	13	-16	1	3	4
1	13	-15	1	1	2
1	13	-14	1	5	6
1	13	-13	1	4	5
1	13	-12	1	4	5
1	13	-11	1	1	2
1	13	-10	1	6	7
1	13	-9	1	2	3
1	13	-8	1	3	4
1	13	-7	1	5	6
1	13	-6	1	2	3
0	13	-5	1	4	5
1	13	-4	1	6	7
1	13	-3	1	3	4
1	13	-2	1	5	6
1	13	-1	1	1	2
0	13	0	6	1	3
0	13	1	2	1	6
1	13	2	5	2	6
1	13	3	2	1	4
1	13	4	3	4	6
0	13	5	3	2	5
0	13	6	3	2	4
1	13	7	2	3	7
1	13	8	5	5	7
1	13	9	4	3	6
1	13	10	4	1	7
1	13	11	2	2	7
1	13	12	3	1	5
1	13	13	2	3	5
1	13	14	4	4	7
0	13	15	4	1	4
0	13	16	2	2	6
1	13	17	2	1	7
0	13	18	4	4	7
1	13	19	2	3	6
0	13	20	3	4	6
0	13	21	3	1	3
0	13	22	3	1	5
0	13	23	2	1	6
1	13	24	4	3	5
1	13	25	5	2	5
0	13	26	6	2	7
0	13	27	5	2	4
1	13	28	2	3	7
1	13	29	3	5	7
1	13	30	3	1	4
1	13	31	2	3	5
0	13	32	4	4	6
1	13	33	3	3	6
1	13	34	4	1	5
1	13	35	5	5	7
1	13	36	2	1	7
1	13	37	3	1	6
1	13	38	2	3	7
1	13	39	3	4	7
1	13	40	5	2	7
0	13	41	4	2	5
1	13	42	2	2	4
0	13	43	2	2	6
0	13	44	6	1	3
0	13	45	2	2	6
0	13	46	4	1	5
1	13	47	4	2	7
1	13	48	3	2	5
1	13	49	5	3	7
1	13	50	4	1	6
0	13	51	2	3	5
0	13	52	2	2	4
1	13	53	3	1	7
0	13	54	2	1	3
1	13	55	5	3	6
1	13	56	6	1	4
1	13	57	3	5	7
1	13	58	3	4	6
1	13	59	2	4	7
1	13	60	3	1	5
1	13	61	3	2	5
1	13	62	2	1	6
1	13	63	2	3	5
1	13	64	5	2	7
1	13	65	5	5	7
1	13	66	3	1	4
1	13	67	2	3	6
1	13	68	6	4	6
1	13	69	4	3	7
0	13	70	2	2	4
0	13	71	3	2	6
1	13	72	4	1	7
1	13	73	4	1	3
1	13	74	2	4	7
1	13	75	5	2	6
1	13	76	2	1	7
1	13	77	3	3	7
1	13	78	2	1	4
1	13	79	4	4	6
1	13	80	4	1	3
1	13	81	6	3	6
1	13	82	2	1	6
1	13	83	2	2	5
1	13	84	2	2	7
1	13	85	3	5	7
1	13	86	3	4	7
1	13	87	4	1	5
1	13	88	5	3	5
1	13	89	3	2	4
1	13	90	3	3	5
1	13	91	6	5	7
1	13	92	1	2	7
1	13	93	1	1	5
1	13	94	2	3	6
1	13	95	5	5	6
0	13	96	1	4	6
1	13	97	1	1	7
1	13	98	3	1	6
1	13	99	1	3	7
1	13	100	4	2	4
1	13	101	3	3	4
1	13	102	1	1	2
1	13	103	2	6	7
1	13	104	2	2	5
0	13	105	2	2	3
1	13	106	5	1	4
0	13	107	2	4	5
1	13	108	3	2	6
1	13	109	4	4	7
1	13	110	4	1	3
0	13	111	2	4	5
0	13	112	5	4	6
1	13	113	3	2	7
1	13	114	4	3	6
1	13	115	1	5	6
1	13	116	1	2	5
1	13	117	4	1	3
1	13	118	3	1	4
1	13	119	6	3	7
1	13	120	1	1	5
0	13	121	2	2	3
1	13	122	1	1	7
1	13	123	1	2	6
1	13	124	2	4	7
1	13	125	2	3	4
1	13	126	3	5	7
0	13	127	2	3	5
1	13	128	5	1	2
1	13	129	3	6	7
1	13	130	1	2	4
1	13	131	4	1	6
0	15	-36	1	5	6
0	15	-35	1	3	4
1	15	-34	1	1	2
1	15	-33	1	6	7
0	15	-32	1	4	5
0	15	-31	1	2	3
1	15	-30	1	2	3
1	15	-29	1	6	7
0	15	-28	1	1	2
0	15	-27	1	3	4
0	15	-26	1	5	6
0	15	-25	1	4	5
1	15	-24	1	4	5
1	15	-23	1	2	3
0	15	-22	1	1	2
0	15	-21	1	3	4
1	15	-20	1	6	7
1	15	-19	1	5	6
0	15	-18	1	4	5
0	15	-17	1	2	3
1	15	-16	1	5	6
1	15	-15	1	3	4
1	15	-14	1	1	2
1	15	-13	1	6	7
1	15	-12	1	3	4
1	15	-11	1	6	7
1	15	-10	1	5	6
1	15	-9	1	1	2
0	15	-8	1	4	5
1	15	-7	1	2	3
1	15	-6	1	3	4
0	15	-5	1	4	5
1	15	-4	1	6	7
0	15	-3	1	2	3
1	15	-2	1	1	2
1	15	-1	1	5	6
0	15	0	2	1	6
0	15	1	4	3	5
1	15	2	5	1	3
1	15	3	3	1	5
1	15	4	6	1	7
1	15	5	4	5	7
0	15	6	3	3	6
0	15	7	3	4	6
1	15	8	2	3	7
0	15	9	2	2	5
1	15	10	2	1	4
0	15	11	2	2	6
1	15	12	4	2	4
1	15	13	5	4	7
1	15	14	3	2	7
0	15	15	3	2	5
1	15	16	2	1	7
1	15	17	5	1	5
1	15	18	3	2	6
1	15	19	2	1	6
1	15	20	6	1	4
1	15	21	2	3	6
1	15	22	4	3	7
1	15	23	4	2	4
1	15	24	4	2	7
1	15	25	3	3	5
1	15	26	3	1	3
0	15	27	2	4	6
1	15	28	5	5	7
1	15	29	2	4	7
1	15	30	5	5	7
1	15	31	4	1	3
1	15	32	3	3	6
1	15	33	2	2	7
1	15	34	2	1	5
1	15	35	2	4	7
1	15	36	6	4	6
1	15	37	2	3	5
1	15	38	5	1	6
1	15	39	3	2	5
1	15	40	3	2	4
1	15	41	3	2	6
1	15	42	2	1	4
1	15	43	4	3	7
1	15	44	4	1	7
1	15	45	4	1	6
1	15	46	3	2	6
1	15	47	3	1	5
1	15	48	2	1	4
1	15	49	2	2	7
1	15	50	2	5	7
1	15	51	5	1	3
1	15	52	3	4	6
1	15	53	2	2	5
1	15	54	6	1	7
1	15	55	2	3	6
1	15	56	5	2	4
1	15	57	4	3	5
1	15	58	4	4	7
1	15	59	3	3	7
1	15	60	2	1	6
1	15	61	5	1	4
1	15	62	2	2	7
1	15	63	4	3	5
1	15	64	3	1	3
0	15	65	3	3	6
1	15	66	4	1	5
1	15	67	2	4	7
1	15	68	6	3	7
1	15	69	3	2	6
1	15	70	2	5	7
1	15	71	4	1	7
1	15	72	5	4	6
1	15	73	3	2	5
1	15	74	2	2	4
1	15	75	2	2	6
1	15	76	6	4	6
1	15	77	3	5	7
1	15	78	2	1	7
1	15	79	4	1	5
1	15	80	2	2	5
1	15	81	4	3	6
1	15	82	4	2	7
1	15	83	3	1	3
1	15	84	5	2	4
1	15	85	3	3	7
1	15	86	2	1	4
1	15	87	3	1	6
1	15	88	2	3	5
1	15	89	5	4	7
1	15	90	2	4	6
1	15	91	6	2	7
1	15	92	3	6	7
0	15	93	4	5	6
1	15	94	1	4	7
1	15	95	3	3	5
1	15	96	2	1	7
0	15	97	4	3	4
1	15	98	2	2	3
1	15	99	1	2	5
1	15	100	1	4	5
0	15	101	2	1	2
1	15	102	2	1	6
1	15	103	1	3	7
1	15	104	4	2	6
1	15	105	5	1	5
1	15	106	5	5	7
1	15	107	3	1	4
1	15	108	1	3	6
1	15	109	1	2	4
1	15	110	3	1	3
0	15	111	2	3	4
1	15	112	3	2	7
1	15	113	1	2	6
1	15	114	3	1	6
1	15	115	4	3	6
1	15	116	1	2	5
1	15	117	2	5	6
1	15	118	2	3	7
0	15	119	1	1	2
1	15	120	4	5	7
1	15	121	3	4	5
1	15	122	3	6	7
1	15	123	5	3	5
1	15	124	2	1	3
1	15	125	5	4	7
1	15	126	1	2	4
1	15	127	1	1	5
1	15	128	6	1	7
1	15	129	2	1	4
1	15	130	1	4	6
1	15	131	4	2	3
0	21	-36	1	3	4
0	21	-35	1	2	3
0	21	-34	1	1	2
0	21	-33	1	6	7
1	21	-32	1	5	6
0	21	-31	1	4	5
0	21	-30	1	6	7
1	21	-29	1	3	4
1	21	-28	1	2	3
1	21	-27	1	5	6
1	21	-26	1	4	5
1	21	-25	1	1	2
1	21	-24	1	2	3
1	21	-23	1	1	2
1	21	-22	1	6	7
1	21	-21	1	3	4
1	21	-20	1	4	5
1	21	-19	1	5	6
1	21	-18	1	5	6
1	21	-17	1	1	2
1	21	-16	1	3	4
1	21	-15	1	6	7
1	21	-14	1	2	3
1	21	-13	1	4	5
1	21	-12	1	1	2
1	21	-11	1	6	7
1	21	-10	1	3	4
1	21	-9	1	2	3
1	21	-8	1	5	6
1	21	-7	1	4	5
1	21	-6	1	3	4
1	21	-5	1	4	5
1	21	-4	1	1	2
1	21	-3	1	6	7
1	21	-2	1	2	3
1	21	-1	1	5	6
1	21	0	5	3	6
1	21	1	2	1	3
1	21	2	3	5	7
1	21	3	6	1	4
1	21	4	3	4	7
1	21	5	4	2	5
1	21	6	2	3	7
1	21	7	3	2	6
1	21	8	3	1	6
1	21	9	4	1	5
1	21	10	2	1	7
1	21	11	2	2	7
1	21	12	2	4	6
1	21	13	5	3	5
1	21	14	4	2	4
1	21	15	2	2	4
1	21	16	4	2	7
1	21	17	2	3	7
1	21	18	3	3	6
1	21	19	2	2	6
1	21	20	3	4	7
1	21	21	5	4	6
1	21	22	6	1	6
1	21	23	5	1	7
1	21	24	4	1	3
1	21	25	2	2	5
1	21	26	4	1	5
1	21	27	3	5	7
1	21	28	2	3	5
1	21	29	3	1	4
1	21	30	4	1	3
1	21	31	2	3	7
1	21	32	5	1	4
1	21	33	3	4	7
1	21	34	6	2	7
1	21	35	2	3	6
1	21	36	2	2	6
1	21	37	2	5	7
1	21	38	2	1	6
1	21	39	5	2	5
1	21	40	3	4	6
1	21	41	4	2	4
1	21	42	3	3	5
1	21	43	4	1	7
1	21	44	3	1	5
1	21	45	6	3	6
1	21	46	3	1	7
1	21	47	4	2	5
1	21	48	2	1	6
1	21	49	2	2	7
1	21	50	4	3	5
1	21	51	2	2	6
1	21	52	2	4	6
1	21	53	3	1	4
1	21	54	3	4	7
1	21	55	4	5	7
1	21	56	3	2	4
1	21	57	5	1	3
1	21	58	2	1	5
1	21	59	5	3	7
1	21	60	2	4	7
1	21	61	5	2	6
1	21	62	6	5	7
1	21	63	2	1	5
1	21	64	3	1	3
1	21	65	2	2	5
1	21	66	2	4	6
1	21	67	2	1	6
1	21	68	3	3	7
1	21	69	3	2	4
1	21	70	4	2	7
1	21	71	5	1	7
1	21	72	3	3	5
1	21	73	4	3	6
1	21	74	4	1	4
1	21	75	2	3	5
1	21	76	2	2	7
1	21	77	2	2	4
1	21	78	4	1	7
1	21	79	3	4	6
1	21	80	3	4	7
1	21	81	4	1	3
1	21	82	6	3	6
1	21	83	2	1	4
1	21	84	4	5	7
1	21	85	3	3	7
1	21	86	2	1	5
1	21	87	5	2	6
1	21	88	3	1	6
1	21	89	5	2	5
1	21	90	1	4	6
1	21	91	3	2	3
1	21	92	1	2	4
1	21	93	1	4	5
1	21	94	2	2	7
1	21	95	6	1	5
1	21	96	1	4	7
0	21	97	4	5	6
1	21	98	1	5	7
1	21	99	4	1	2
1	21	100	2	3	4
1	21	101	3	3	5
1	21	102	2	3	6
1	21	103	5	6	7
1	21	104	1	1	3
1	21	105	3	2	6
1	21	106	3	2	5
1	21	107	2	1	4
1	21	108	2	3	7
1	21	109	5	1	6
1	21	110	4	1	7
1	21	111	5	4	7
1	21	112	1	1	2
1	21	113	6	5	6
1	21	114	2	2	7
1	21	115	2	6	7
1	21	116	1	3	5
1	21	117	5	2	6
1	21	118	4	1	7
1	21	119	4	4	6
1	21	120	2	3	6
1	21	121	1	3	7
1	21	122	3	2	3
1	21	123	1	5	7
1	21	124	4	1	4
1	21	125	2	1	3
1	21	126	3	4	5
1	21	127	2	1	5
1	21	128	3	1	6
1	21	129	1	2	4
1	21	130	3	3	4
1	21	131	1	2	5
0	23	-36	1	5	6
0	23	-35	1	1	2
0	23	-34	1	4	5
0	23	-33	1	3	4
0	23	-32	1	2	3
1	23	-31	1	6	7
1	23	-30	1	6	7
0	23	-29	1	5	6
1	23	-28	1	2	3
0	23	-27	1	1	2
0	23	-26	1	4	5
0	23	-25	1	3	4
1	23	-24	1	3	4
1	23	-23	1	5	6
1	23	-22	1	2	3
1	23	-21	1	4	5
1	23	-20	1	6	7
1	23	-19	1	1	2
1	23	-18	1	5	6
1	23	-17	1	1	2
1	23	-16	1	4	5
1	23	-15	1	3	4
1	23	-14	1	2	3
1	23	-13	1	6	7
1	23	-12	1	1	2
1	23	-11	1	5	6
1	23	-10	1	2	3
1	23	-9	1	6	7
1	23	-8	1	3	4
1	23	-7	1	4	5
1	23	-6	1	4	5
1	23	-5	1	2	3
1	23	-4	1	3	4
1	23	-3	1	6	7
1	23	-2	1	5	6
1	23	-1	1	1	2
1	23	0	2	5	7
0	23	1	3	2	6
1	23	2	2	1	5
0	23	3	5	2	4
1	23	4	2	2	7
0	23	5	4	3	5
1	23	6	2	3	7
1	23	7	6	2	5
1	23	8	3	4	7
1	23	9	4	1	4
1	23	10	3	1	7
0	23	11	4	1	6
1	23	12	2	3	6
0	23	13	3	4	6
0	23	14	5	1	3
1	23	15	2	5	7
1	23	16	2	3	6
1	23	17	5	1	4
0	23	18	2	2	4
1	23	19	2	1	3
1	23	20	3	2	7
1	23	21	6	2	5
1	23	22	2	3	7
1	23	23	4	1	7
1	23	24	3	3	5
1	23	25	4	4	7
1	23	26	3	2	6
1	23	27	3	1	6
1	23	28	4	1	5
1	23	29	5	4	6
1	23	30	3	2	7
1	23	31	2	2	5
1	23	32	3	4	6
1	23	33	5	1	3
1	23	34	2	3	6
1	23	35	2	1	4
1	23	36	4	1	6
1	23	37	2	5	7
1	23	38	4	3	5
1	23	39	3	2	4
1	23	40	3	3	7
1	23	41	2	1	5
1	23	42	4	2	6
1	23	43	5	1	7
1	23	44	6	4	7
1	23	45	4	5	7
1	23	46	6	2	4
1	23	47	3	4	6
1	23	48	3	2	6
1	23	49	3	3	6
1	23	50	3	4	7
1	23	51	2	3	5
1	23	52	5	1	4
1	23	53	4	2	7
1	23	54	2	1	7
1	23	55	2	1	6
1	23	56	2	2	5
1	23	57	2	3	7
1	23	58	5	1	3
1	23	59	4	1	5
1	23	60	4	4	6
1	23	61	2	2	6
1	23	62	6	2	5
1	23	63	3	2	7
1	23	64	2	5	7
1	23	65	3	3	6
1	23	66	3	1	5
1	23	67	2	4	7
1	23	68	2	1	6
1	23	69	3	2	4
1	23	70	5	3	5
1	23	71	5	1	3
1	23	72	4	1	7
1	23	73	2	1	4
1	23	74	4	3	7
1	23	75	2	1	3
1	23	76	3	1	6
1	23	77	3	3	6
1	23	78	2	2	6
1	23	79	2	2	4
1	23	80	3	3	7
1	23	81	4	5	7
1	23	82	4	2	7
1	23	83	3	2	5
1	23	84	2	1	7
1	23	85	5	1	4
0	23	86	4	1	5
1	23	87	6	3	5
1	23	88	2	4	7
1	23	89	5	4	6
1	23	90	6	1	3
1	23	91	5	2	4
1	23	92	1	3	7
1	23	93	1	1	4
1	23	94	2	3	5
1	23	95	2	4	5
1	23	96	5	1	2
1	23	97	3	3	6
1	23	98	2	1	7
1	23	99	2	2	6
1	23	100	1	2	7
1	23	101	1	3	4
1	23	102	3	6	7
1	23	103	4	1	5
1	23	104	3	2	3
1	23	105	3	4	7
1	23	106	4	4	6
1	23	107	1	5	6
1	23	108	1	5	7
1	23	109	2	2	5
1	23	110	4	1	6
1	23	111	2	2	7
1	23	112	5	3	5
1	23	113	3	5	6
1	23	114	1	4	6
1	23	115	4	2	6
1	23	116	2	1	4
1	23	117	4	4	7
1	23	118	3	3	6
1	23	119	3	1	5
1	23	120	1	1	3
1	23	121	5	2	5
1	23	122	6	3	4
1	23	123	2	6	7
1	23	124	1	4	5
1	23	125	1	1	6
1	23	126	3	2	3
1	23	127	2	1	2
1	23	128	4	3	7
1	23	129	2	1	7
1	23	130	1	5	7
1	23	131	1	2	4
0	25	-36	1	6	7
0	25	-35	1	4	5
1	25	-34	1	1	2
0	25	-33	1	2	3
1	25	-32	1	3	4
0	25	-31	1	5	6
0	25	-30	1	6	7
0	25	-29	1	1	2
1	25	-28	1	3	4
1	25	-27	1	5	6
0	25	-26	1	4	5
0	25	-25	1	2	3
1	25	-24	1	3	4
0	25	-23	1	1	2
0	25	-22	1	4	5
0	25	-21	1	2	3
1	25	-20	1	6	7
0	25	-19	1	5	6
0	25	-18	1	4	5
1	25	-17	1	6	7
1	25	-16	1	3	4
0	25	-15	1	5	6
0	25	-14	1	2	3
0	25	-13	1	1	2
1	25	-12	1	3	4
1	25	-11	1	4	5
0	25	-10	1	5	6
1	25	-9	1	2	3
0	25	-8	1	6	7
0	25	-7	1	1	2
1	25	-6	1	1	2
0	25	-5	1	2	3
1	25	-4	1	6	7
1	25	-3	1	3	4
1	25	-2	1	5	6
1	25	-1	1	4	5
1	25	0	2	3	5
1	25	1	2	1	5
0	25	2	2	3	6
1	25	3	3	1	7
1	25	4	5	2	7
0	25	5	4	2	5
1	25	6	5	1	4
1	25	7	2	2	6
0	25	8	4	2	4
1	25	9	3	4	6
1	25	10	3	3	7
1	25	11	2	1	3
0	25	12	6	4	7
1	25	13	3	1	6
1	25	14	4	5	7
1	25	15	3	1	7
1	25	16	2	2	4
1	25	17	2	3	5
1	25	18	5	3	7
0	25	19	3	3	6
1	25	20	2	2	6
1	25	21	3	1	6
1	25	22	5	1	5
1	25	23	6	2	5
1	25	24	4	4	6
1	25	25	2	1	4
1	25	26	2	5	7
1	25	27	4	4	7
1	25	28	3	1	3
1	25	29	4	2	7
1	25	30	2	4	7
1	25	31	4	3	7
1	25	32	3	1	6
1	25	33	3	1	5
1	25	34	6	3	5
1	25	35	4	2	7
1	25	36	3	3	6
1	25	37	4	4	6
1	25	38	2	1	3
1	25	39	5	2	4
1	25	40	2	1	4
1	25	41	2	2	6
1	25	42	2	2	5
1	25	43	3	1	7
0	25	44	5	5	7
1	25	45	3	1	3
1	25	46	2	3	6
1	25	47	6	2	7
1	25	48	4	2	6
1	25	49	5	4	6
1	25	50	2	3	7
1	25	51	4	5	7
1	25	52	3	2	4
1	25	53	5	1	4
1	25	54	3	1	7
1	25	55	3	2	5
1	25	56	2	1	6
1	25	57	2	1	5
1	25	58	4	4	7
1	25	59	2	3	5
1	25	60	5	2	5
1	25	61	4	1	5
1	25	62	6	1	3
1	25	63	4	2	4
1	25	64	2	2	7
1	25	65	5	5	7
1	25	66	2	1	6
1	25	67	3	1	7
1	25	68	2	2	6
1	25	69	3	3	6
1	25	70	4	4	7
1	25	71	2	1	4
1	25	72	3	3	5
1	25	73	3	3	7
1	25	74	2	4	6
1	25	75	3	4	7
1	25	76	5	3	7
1	25	77	3	1	4
1	25	78	2	1	6
1	25	79	3	5	7
1	25	80	5	2	7
1	25	81	2	2	6
1	25	82	2	4	6
1	25	83	2	1	3
1	25	84	4	3	5
1	25	85	6	2	4
1	25	86	4	3	6
1	25	87	3	2	5
1	25	88	4	1	5
1	25	89	2	1	7
1	25	90	2	1	3
1	25	91	4	4	5
1	25	92	2	3	7
1	25	93	6	2	3
1	25	94	4	5	7
1	25	95	2	1	5
1	25	96	2	2	6
1	25	97	1	6	7
1	25	98	4	3	5
1	25	99	3	1	4
1	25	100	1	1	2
1	25	101	5	3	4
1	25	102	1	4	6
1	25	103	3	4	7
1	25	104	1	2	4
1	25	105	3	1	6
1	25	106	1	2	5
1	25	107	2	1	7
1	25	108	5	5	6
1	25	109	3	2	7
1	25	110	1	3	6
1	25	111	1	1	4
1	25	112	3	2	6
1	25	113	4	1	3
1	25	114	2	3	5
1	25	115	4	2	4
1	25	116	5	1	5
1	25	117	3	5	7
1	25	118	5	3	7
1	25	119	1	6	7
1	25	120	3	5	6
1	25	121	1	2	7
1	25	122	2	1	6
1	25	123	2	1	2
1	25	124	1	3	4
1	25	125	2	1	7
1	25	126	4	3	6
1	25	127	2	4	7
1	25	128	6	2	5
1	25	129	1	4	6
1	25	130	1	2	3
1	25	131	3	4	5
1	27	-36	1	1	2
1	27	-35	1	4	5
0	27	-34	1	3	4
0	27	-33	1	2	3
1	27	-32	1	6	7
0	27	-31	1	5	6
1	27	-30	1	5	6
1	27	-29	1	3	4
1	27	-28	1	2	3
1	27	-27	1	1	2
1	27	-26	1	6	7
0	27	-25	1	4	5
1	27	-24	1	2	3
1	27	-23	1	1	2
1	27	-22	1	4	5
1	27	-21	1	6	7
1	27	-20	1	3	4
1	27	-19	1	5	6
1	27	-18	1	2	3
1	27	-17	1	1	2
1	27	-16	1	6	7
0	27	-15	1	3	4
0	27	-14	1	4	5
1	27	-13	1	5	6
1	27	-12	1	2	3
1	27	-11	1	5	6
1	27	-10	1	1	2
0	27	-9	1	3	4
1	27	-8	1	4	5
1	27	-7	1	6	7
1	27	-6	1	5	6
1	27	-5	1	6	7
1	27	-4	1	3	4
1	27	-3	1	2	3
1	27	-2	1	4	5
1	27	-1	1	1	2
1	27	0	6	1	4
0	27	1	3	4	6
1	27	2	2	5	7
1	27	3	2	3	7
1	27	4	5	1	6
1	27	5	2	2	5
1	27	6	2	1	7
1	27	7	2	1	5
1	27	8	4	2	4
1	27	9	4	3	6
1	27	10	4	2	6
1	27	11	3	4	7
1	27	12	5	1	3
1	27	13	3	2	7
1	27	14	3	3	5
1	27	15	6	3	5
1	27	16	3	1	7
1	27	17	5	5	7
1	27	18	4	1	3
1	27	19	2	2	7
1	27	20	3	3	7
1	27	21	4	2	5
1	27	22	4	2	6
1	27	23	2	1	5
0	27	24	2	4	6
1	27	25	2	4	7
1	27	26	3	1	4
1	27	27	3	3	6
1	27	28	5	1	6
1	27	29	2	2	4
1	27	30	4	3	7
1	27	31	3	1	5
1	27	32	6	3	5
1	27	33	2	4	6
1	27	34	2	5	7
1	27	35	2	1	3
1	27	36	3	2	6
1	27	37	3	3	6
1	27	38	2	1	4
1	27	39	2	2	7
1	27	40	4	2	4
1	27	41	5	1	7
1	27	42	5	1	6
1	27	43	4	4	7
1	27	44	3	2	5
1	27	45	4	4	6
1	27	46	3	1	3
1	27	47	4	2	5
1	27	48	3	4	7
1	27	49	2	3	6
1	27	50	5	1	5
1	27	51	5	5	7
1	27	52	2	1	4
1	27	53	6	2	4
1	27	54	2	3	7
1	27	55	2	1	7
1	27	56	4	3	5
1	27	57	2	2	6
1	27	58	3	2	7
1	27	59	3	1	6
1	27	60	4	1	6
1	27	61	5	3	5
1	27	62	2	1	4
1	27	63	4	1	7
1	27	64	3	4	6
1	27	65	3	2	5
1	27	66	3	1	3
1	27	67	3	3	7
1	27	68	5	1	5
1	27	69	2	4	7
1	27	70	4	5	7
1	27	71	2	2	4
1	27	72	2	3	6
1	27	73	2	2	7
1	27	74	6	2	6
1	27	75	5	1	7
1	27	76	2	2	5
1	27	77	5	5	7
1	27	78	3	1	6
1	27	79	2	3	5
1	27	80	6	3	7
1	27	81	4	2	7
1	27	82	3	2	6
1	27	83	2	3	6
1	27	84	4	4	7
1	27	85	2	1	4
1	27	86	4	2	4
1	27	87	3	4	6
1	27	88	3	1	3
1	27	89	2	1	5
1	27	90	2	3	4
1	27	91	4	3	7
1	27	92	3	2	7
1	27	93	3	1	7
1	27	94	4	2	6
1	27	95	3	1	6
1	27	96	1	2	4
1	27	97	2	5	6
1	27	98	1	1	4
1	27	99	5	3	6
1	27	100	2	5	7
1	27	101	1	1	3
1	27	102	5	4	7
1	27	103	2	1	2
1	27	104	1	2	5
1	27	105	3	1	5
1	27	106	6	3	5
1	27	107	1	2	3
1	27	108	4	4	5
1	27	109	2	6	7
1	27	110	1	4	6
1	27	111	5	1	6
1	27	112	5	2	5
1	27	113	2	4	6
1	27	114	1	4	7
[truncated: 1,193 more rows]
