# Supplementary material for: Implicit Value Updating Explains Transitive Inference Performance: The Betasort Model
Source: PLoS Comput Biol. 2015 Sep 25;11(9):e1004523. doi: 10.1371/journal.pcbi.1004523 (PMC4583549; doi:10.1371/journal.pcbi.1004523)
Supplement: S1 Dataset — Raw data of choices made by rhesus macaques and human participants during sessions of the TI task. (ZIP) [file pcbi.1004523.s002.zip › DataPackage/Leonardo-TI.csv]

outcome	session	trial	distance	target	distractor
1	5	-200	1	1	2
0	5	-199	1	6	7
1	5	-198	1	4	5
1	5	-197	1	3	4
0	5	-196	1	5	6
1	5	-195	1	2	3
1	5	-194	1	4	5
0	5	-193	1	5	6
0	5	-192	1	6	7
0	5	-191	1	3	4
1	5	-190	1	2	3
0	5	-189	1	1	2
1	5	-188	1	2	3
0	5	-187	1	3	4
0	5	-186	1	3	4
1	5	-185	1	1	2
1	5	-184	1	2	3
1	5	-183	1	1	2
1	5	-182	1	6	7
1	5	-181	1	5	6
1	5	-180	1	6	7
1	5	-179	1	5	6
1	5	-178	1	4	5
1	5	-177	1	4	5
1	5	-176	1	2	3
0	5	-175	1	5	6
0	5	-174	1	3	4
0	5	-173	1	4	5
1	5	-172	1	2	3
1	5	-171	1	4	5
1	5	-170	1	6	7
1	5	-169	1	1	2
0	5	-168	1	3	4
1	5	-167	1	5	6
0	5	-166	1	1	2
1	5	-165	1	6	7
1	5	-164	1	4	5
0	5	-163	1	1	2
0	5	-162	1	5	6
0	5	-161	1	3	4
1	5	-160	1	2	3
1	5	-159	1	2	3
0	5	-158	1	6	7
0	5	-157	1	6	7
0	5	-156	1	5	6
1	5	-155	1	4	5
0	5	-154	1	1	2
1	5	-153	1	3	4
1	5	-152	1	5	6
1	5	-151	1	6	7
0	5	-150	1	1	2
0	5	-149	1	5	6
0	5	-148	1	3	4
1	5	-147	1	2	3
0	5	-146	1	6	7
1	5	-145	1	4	5
1	5	-144	1	3	4
0	5	-143	1	1	2
1	5	-142	1	4	5
1	5	-141	1	2	3
0	5	-140	1	3	4
1	5	-139	1	4	5
0	5	-138	1	1	2
1	5	-137	1	2	3
0	5	-136	1	2	3
1	5	-135	1	6	7
1	5	-134	1	6	7
0	5	-133	1	1	2
1	5	-132	1	4	5
1	5	-131	1	5	6
1	5	-130	1	5	6
1	5	-129	1	3	4
1	5	-128	1	5	6
1	5	-127	1	5	6
1	5	-126	1	2	3
0	5	-125	1	1	2
1	5	-124	1	4	5
1	5	-123	1	2	3
1	5	-122	1	6	7
1	5	-121	1	1	2
0	5	-120	1	4	5
0	5	-119	1	6	7
0	5	-118	1	3	4
0	5	-117	1	3	4
1	5	-116	1	1	2
1	5	-115	1	3	4
0	5	-114	1	4	5
0	5	-113	1	4	5
1	5	-112	1	5	6
1	5	-111	1	5	6
1	5	-110	1	2	3
1	5	-109	1	3	4
1	5	-108	1	2	3
0	5	-107	1	1	2
0	5	-106	1	6	7
1	5	-105	1	6	7
1	5	-104	1	6	7
0	5	-103	1	4	5
0	5	-102	1	2	3
1	5	-101	1	3	4
1	5	-100	1	2	3
1	5	-99	1	5	6
0	5	-98	1	1	2
1	5	-97	1	3	4
1	5	-96	1	5	6
0	5	-95	1	6	7
1	5	-94	1	4	5
1	5	-93	1	1	2
1	5	-92	1	2	3
0	5	-91	1	3	4
1	5	-90	1	1	2
1	5	-89	1	6	7
1	5	-88	1	2	3
1	5	-87	1	6	7
1	5	-86	1	4	5
1	5	-85	1	1	2
1	5	-84	1	5	6
1	5	-83	1	4	5
0	5	-82	1	3	4
0	5	-81	1	5	6
1	5	-80	1	6	7
0	5	-79	1	4	5
0	5	-78	1	5	6
1	5	-77	1	2	3
1	5	-76	1	2	3
0	5	-75	1	3	4
0	5	-74	1	4	5
1	5	-73	1	3	4
0	5	-72	1	1	2
0	5	-71	1	6	7
0	5	-70	1	1	2
1	5	-69	1	5	6
0	5	-68	1	3	4
1	5	-67	1	4	5
0	5	-66	1	4	5
0	5	-65	1	1	2
1	5	-64	1	2	3
1	5	-63	1	6	7
1	5	-62	1	5	6
0	5	-61	1	6	7
1	5	-60	1	2	3
1	5	-59	1	5	6
1	5	-58	1	1	2
0	5	-57	1	3	4
1	5	-56	1	1	2
0	5	-55	1	1	2
1	5	-54	1	4	5
1	5	-53	1	2	3
0	5	-52	1	3	4
1	5	-51	1	6	7
0	5	-50	1	5	6
1	5	-49	1	3	4
0	5	-48	1	4	5
1	5	-47	1	2	3
0	5	-46	1	5	6
0	5	-45	1	6	7
1	5	-44	1	2	3
0	5	-43	1	6	7
1	5	-42	1	4	5
1	5	-41	1	3	4
0	5	-40	1	3	4
1	5	-39	1	2	3
1	5	-38	1	5	6
1	5	-37	1	5	6
0	5	-36	1	1	2
0	5	-35	1	4	5
1	5	-34	1	6	7
1	5	-33	1	1	2
1	5	-32	1	6	7
0	5	-31	1	3	4
1	5	-30	1	4	5
0	5	-29	1	2	3
1	5	-28	1	1	2
0	5	-27	1	4	5
0	5	-26	1	1	2
1	5	-25	1	2	3
0	5	-24	1	6	7
1	5	-23	1	5	6
1	5	-22	1	5	6
0	5	-21	1	3	4
0	5	-20	1	3	4
1	5	-19	1	5	6
0	5	-18	1	3	4
1	5	-17	1	2	3
1	5	-16	1	6	7
1	5	-15	1	4	5
1	5	-14	1	4	5
1	5	-13	1	1	2
0	5	-12	1	1	2
0	5	-11	1	6	7
1	5	-10	1	2	3
1	5	-9	1	5	6
0	5	-8	1	1	2
0	5	-7	1	4	5
1	5	-6	1	2	3
1	5	-5	1	6	7
1	5	-4	1	5	6
1	5	-3	1	6	7
0	5	-2	1	1	2
1	5	-1	1	4	5
1	5	0	4	2	6
0	5	1	2	3	5
1	5	2	2	1	3
1	5	3	1	1	2
1	5	4	6	1	7
1	5	5	5	1	6
0	5	6	2	2	4
1	5	7	3	2	5
1	5	8	2	4	6
1	5	9	3	4	7
1	5	10	4	1	5
1	5	11	5	1	6
1	5	12	6	1	7
1	5	13	3	3	6
1	5	14	4	2	6
1	5	15	1	4	5
1	5	16	5	2	7
1	5	17	1	2	3
0	5	18	3	1	4
0	5	19	1	3	4
1	5	20	4	1	5
0	5	21	5	2	7
0	5	22	2	1	3
0	5	23	1	5	6
1	5	24	4	3	7
1	5	25	2	5	7
0	5	26	1	1	2
1	5	27	1	4	5
1	5	28	2	5	7
1	5	29	3	1	4
1	5	30	1	6	7
1	5	31	3	2	5
1	5	32	2	4	6
1	5	33	3	3	6
0	5	34	1	3	4
1	5	35	1	5	6
1	5	36	3	4	7
1	5	37	2	3	5
1	5	38	2	2	4
1	5	39	1	6	7
1	5	40	1	2	3
0	5	41	4	3	7
1	5	42	4	2	6
1	5	43	1	3	4
1	5	44	1	3	4
1	5	45	1	2	3
1	5	46	3	3	6
0	5	47	4	1	5
1	5	48	1	4	5
1	5	49	3	3	6
1	5	50	3	4	7
1	5	51	2	5	7
1	5	52	1	1	2
1	5	53	3	2	5
0	5	54	2	4	6
1	5	55	6	1	7
1	5	56	2	5	7
0	5	57	4	1	5
1	5	58	2	3	5
1	5	59	5	1	6
0	5	60	4	2	6
1	5	61	1	6	7
1	5	62	3	4	7
1	5	63	1	5	6
0	5	64	5	1	6
1	5	65	2	4	6
0	5	66	1	6	7
1	5	67	4	3	7
1	5	68	3	2	5
0	5	69	1	5	6
0	5	70	2	1	3
1	5	71	2	2	4
1	5	72	3	1	4
0	5	73	1	1	2
1	5	74	5	2	7
0	5	75	2	3	5
1	5	76	2	1	3
1	5	77	6	1	7
1	5	78	1	4	5
1	5	79	3	1	4
1	5	80	4	3	7
0	5	81	5	2	7
1	5	82	1	2	3
0	5	83	2	2	4
1	5	84	1	5	6
0	5	85	5	1	6
1	5	86	3	4	7
0	5	87	2	2	4
1	5	88	2	2	4
0	5	89	3	1	4
1	5	90	4	3	7
0	5	91	4	1	5
1	5	92	3	2	5
1	5	93	2	1	3
0	5	94	1	1	2
1	5	95	6	1	7
0	5	96	2	1	3
0	5	97	3	3	6
1	5	98	1	2	3
1	5	99	2	5	7
1	5	100	1	4	5
1	5	101	5	2	7
0	5	102	4	2	6
1	5	103	4	1	5
0	5	104	1	3	4
0	5	105	2	4	6
1	5	106	1	6	7
1	5	107	3	2	5
0	5	108	1	4	5
1	5	109	3	1	4
1	5	110	4	2	6
1	5	111	3	4	7
1	5	112	2	3	5
0	5	113	1	2	3
0	5	114	1	6	7
1	5	115	4	3	7
1	5	116	5	2	7
0	5	117	2	3	5
1	5	118	2	5	7
1	5	119	6	1	7
0	5	120	1	1	2
1	5	121	3	3	6
1	5	122	1	3	4
1	5	123	5	1	6
1	5	124	1	5	6
1	5	125	2	4	6
1	5	126	4	2	6
0	5	127	2	1	3
1	5	128	1	1	2
1	5	129	3	2	5
1	5	130	6	1	7
1	5	131	4	1	5
1	5	132	4	2	6
1	5	133	1	3	4
1	5	134	1	6	7
1	5	135	2	4	6
1	5	136	1	5	6
0	5	137	2	3	5
0	5	138	3	3	6
0	5	139	1	2	3
1	5	140	2	5	7
0	5	141	2	3	5
1	5	142	3	2	5
1	5	143	2	2	4
0	5	144	1	6	7
1	5	145	2	4	6
0	5	146	1	1	2
1	5	147	4	3	7
0	5	148	2	1	3
1	5	149	4	3	7
1	5	150	5	2	7
1	5	151	3	3	6
0	5	152	3	1	4
1	5	153	5	2	7
1	5	154	1	4	5
1	5	155	1	4	5
1	5	156	6	1	7
0	5	157	1	2	3
1	5	158	3	4	7
0	5	159	1	5	6
1	5	160	5	1	6
1	5	161	2	2	4
1	5	162	3	1	4
1	5	163	3	4	7
0	5	164	4	1	5
0	5	165	1	3	4
1	5	166	2	5	7
1	5	167	5	1	6
0	5	168	1	3	4
1	5	169	2	5	7
1	5	170	5	1	6
1	5	171	1	2	3
0	5	172	3	1	4
1	5	173	6	1	7
0	5	174	2	2	4
0	5	175	2	3	5
0	5	176	2	4	6
1	5	177	5	2	7
0	5	178	2	1	3
1	5	179	4	1	5
0	5	180	2	2	4
1	5	181	1	3	4
1	5	182	4	2	6
1	5	183	3	1	4
1	5	184	1	6	7
0	5	185	2	4	6
0	5	186	4	1	5
1	5	187	1	4	5
1	5	188	4	3	7
1	5	189	5	2	7
1	5	190	3	2	5
1	5	191	2	3	5
1	5	192	5	1	6
0	5	193	1	1	2
1	5	194	1	5	6
1	5	195	4	2	6
0	5	196	1	6	7
0	5	197	6	1	7
1	5	198	1	5	6
1	5	199	2	5	7
1	5	200	3	4	7
0	5	201	2	1	3
1	5	202	4	3	7
1	5	203	3	2	5
1	5	204	3	4	7
1	5	205	1	1	2
1	5	206	1	4	5
1	5	207	3	3	6
1	5	208	1	2	3
1	5	209	3	3	6
0	5	210	1	2	3
0	5	211	3	1	4
1	5	212	1	1	2
0	5	213	1	3	4
1	5	214	3	4	7
0	5	215	2	4	6
1	5	216	6	1	7
0	5	217	4	1	5
1	5	218	1	2	3
1	5	219	1	6	7
1	5	220	4	1	5
1	5	221	5	1	6
1	5	222	1	5	6
1	5	223	1	4	5
1	5	224	2	2	4
1	5	225	6	1	7
1	5	226	3	3	6
1	5	227	5	2	7
0	5	228	2	3	5
1	5	229	2	5	7
1	5	230	4	3	7
1	5	231	5	2	7
1	5	232	4	2	6
1	5	233	2	5	7
1	5	234	3	1	4
0	5	235	2	1	3
1	5	236	1	5	6
1	5	237	3	2	5
0	5	238	3	3	6
1	5	239	4	2	6
0	5	240	1	3	4
1	5	241	2	1	3
1	5	242	1	4	5
1	5	243	2	3	5
1	5	244	5	1	6
1	5	245	4	3	7
1	5	246	2	4	6
0	5	247	1	1	2
0	5	248	2	2	4
1	5	249	3	4	7
1	5	250	1	6	7
1	5	251	3	2	5
1	5	252	3	3	6
0	5	253	3	1	4
1	5	254	4	3	7
1	5	255	2	5	7
1	5	256	5	2	7
0	5	257	1	6	7
1	5	258	5	2	7
1	5	259	3	1	4
1	5	260	1	4	5
0	5	261	2	1	3
1	5	262	2	3	5
1	5	263	5	1	6
0	5	264	4	1	5
1	5	265	1	5	6
1	5	266	2	5	7
1	5	267	6	1	7
0	5	268	2	2	4
0	5	269	1	3	4
0	5	270	2	2	4
1	5	271	5	1	6
1	5	272	4	3	7
1	5	273	1	2	3
1	5	274	4	2	6
0	5	275	1	3	4
1	5	276	3	2	5
1	5	277	2	1	3
1	5	278	6	1	7
1	5	279	4	2	6
1	5	280	3	2	5
1	5	281	3	4	7
1	5	282	2	4	6
1	5	283	1	4	5
1	5	284	1	5	6
1	5	285	3	3	6
0	5	286	2	3	5
0	5	287	1	1	2
1	5	288	2	4	6
1	5	289	1	6	7
0	5	290	1	1	2
0	5	291	1	2	3
0	5	292	3	4	7
1	5	293	4	1	5
1	5	294	5	1	6
1	5	295	3	4	7
1	5	296	4	3	7
1	5	297	3	2	5
1	5	298	1	2	3
1	5	299	2	3	5
1	5	300	3	3	6
1	5	301	6	1	7
1	5	302	5	2	7
1	5	303	1	5	6
1	5	304	1	5	6
1	5	305	2	5	7
1	5	306	5	1	6
1	5	307	2	1	3
0	5	308	1	3	4
1	5	309	1	6	7
0	5	310	2	2	4
1	5	311	1	6	7
1	5	312	2	3	5
1	5	313	3	1	4
0	5	314	2	1	3
1	5	315	4	1	5
0	5	316	1	2	3
1	5	317	6	1	7
1	5	318	4	2	6
1	5	319	3	2	5
1	5	320	2	4	6
1	5	321	1	4	5
1	5	322	4	3	7
1	5	323	2	2	4
1	5	324	1	3	4
1	5	325	3	4	7
1	5	326	1	4	5
1	5	327	4	2	6
1	5	328	1	1	2
1	5	329	4	1	5
0	5	330	1	1	2
1	5	331	2	5	7
0	5	332	3	1	4
1	5	333	3	3	6
1	5	334	2	4	6
1	5	335	5	2	7
0	5	336	1	3	4
1	5	337	1	5	6
0	5	338	1	2	3
1	5	339	1	4	5
1	5	340	2	4	6
0	5	341	1	3	4
1	5	342	4	1	5
1	5	343	2	1	3
0	5	344	1	1	2
1	5	345	4	3	7
1	5	346	2	5	7
0	5	347	2	2	4
1	5	348	4	2	6
1	5	349	3	2	5
1	5	350	4	2	6
1	5	351	2	4	6
1	5	352	5	2	7
1	5	353	3	4	7
0	5	354	1	1	2
1	5	355	6	1	7
1	5	356	2	2	4
0	5	357	4	1	5
0	5	358	3	1	4
1	5	359	1	4	5
1	5	360	5	2	7
1	5	361	1	2	3
1	5	362	4	3	7
1	5	363	3	3	6
1	5	364	3	2	5
1	5	365	6	1	7
1	5	366	1	6	7
0	5	367	5	1	6
0	5	368	2	3	5
1	5	369	1	5	6
0	5	370	3	1	4
1	5	371	2	1	3
1	5	372	2	5	7
1	5	373	2	3	5
0	5	374	1	6	7
1	5	375	3	4	7
1	5	376	5	1	6
1	5	377	3	3	6
1	5	378	3	1	4
0	5	379	2	2	4
1	5	380	2	3	5
1	5	381	5	2	7
0	5	382	1	6	7
1	5	383	4	3	7
1	5	384	4	1	5
1	5	385	4	3	7
1	5	386	2	3	5
1	5	387	1	6	7
1	5	388	5	1	6
1	5	389	5	2	7
0	5	390	1	5	6
1	5	391	2	1	3
1	5	392	1	1	2
1	5	393	3	4	7
1	5	394	1	4	5
1	5	395	2	5	7
1	5	396	4	2	6
1	5	397	3	3	6
1	5	398	2	5	7
1	5	399	1	1	2
0	5	400	3	1	4
1	5	401	3	3	6
1	5	402	2	1	3
1	5	403	4	2	6
0	5	404	1	3	4
1	5	405	1	2	3
1	5	406	6	1	7
0	5	407	4	1	5
1	5	408	2	4	6
0	5	409	1	4	5
1	5	410	2	4	6
1	5	411	3	2	5
1	5	412	5	1	6
0	5	413	3	2	5
1	5	414	1	2	3
1	5	415	1	5	6
1	5	416	2	2	4
1	5	417	3	4	7
1	5	418	6	1	7
0	5	419	1	3	4
0	7	-193	1	6	7
0	7	-192	1	4	5
0	7	-191	1	1	2
0	7	-190	1	1	2
0	7	-189	1	6	7
1	7	-188	1	2	3
1	7	-187	1	3	4
0	7	-186	1	5	6
1	7	-185	1	4	5
1	7	-184	1	3	4
0	7	-183	1	5	6
1	7	-182	1	2	3
1	7	-181	1	6	7
0	7	-180	1	4	5
0	7	-179	1	6	7
1	7	-178	1	1	2
0	7	-177	1	4	5
1	7	-176	1	5	6
1	7	-175	1	3	4
0	7	-174	1	1	2
1	7	-173	1	2	3
1	7	-172	1	2	3
1	7	-171	1	5	6
1	7	-170	1	3	4
1	7	-169	1	3	4
1	7	-168	1	1	2
1	7	-167	1	4	5
1	7	-166	1	2	3
1	7	-165	1	6	7
1	7	-164	1	5	6
0	7	-163	1	4	5
1	7	-162	1	3	4
1	7	-161	1	5	6
0	7	-160	1	6	7
0	7	-159	1	1	2
1	7	-158	1	2	3
1	7	-157	1	2	3
1	7	-156	1	6	7
0	7	-155	1	4	5
1	7	-154	1	3	4
1	7	-153	1	2	3
1	7	-152	1	1	2
0	7	-151	1	4	5
0	7	-150	1	3	4
0	7	-149	1	6	7
0	7	-148	1	1	2
0	7	-147	1	5	6
0	7	-146	1	5	6
0	7	-145	1	2	3
1	7	-144	1	3	4
1	7	-143	1	3	4
0	7	-142	1	6	7
0	7	-141	1	4	5
0	7	-140	1	5	6
1	7	-139	1	6	7
0	7	-138	1	5	6
1	7	-137	1	1	2
0	7	-136	1	1	2
0	7	-135	1	2	3
0	7	-134	1	4	5
1	7	-133	1	6	7
1	7	-132	1	3	4
0	7	-131	1	5	6
1	7	-130	1	1	2
0	7	-129	1	2	3
0	7	-128	1	2	3
0	7	-127	1	5	6
1	7	-126	1	4	5
1	7	-125	1	6	7
0	7	-124	1	1	2
0	7	-123	1	4	5
1	7	-122	1	3	4
0	7	-121	1	4	5
0	7	-120	1	5	6
1	7	-119	1	3	4
0	7	-118	1	3	4
1	7	-117	1	4	5
0	7	-116	1	1	2
0	7	-115	1	6	7
1	7	-114	1	2	3
0	7	-113	1	1	2
0	7	-112	1	5	6
1	7	-111	1	2	3
0	7	-110	1	6	7
0	7	-109	1	3	4
0	7	-108	1	1	2
0	7	-107	1	6	7
1	7	-106	1	2	3
1	7	-105	1	5	6
0	7	-104	1	1	2
0	7	-103	1	6	7
0	7	-102	1	4	5
0	7	-101	1	5	6
1	7	-100	1	2	3
0	7	-99	1	3	4
1	7	-98	1	4	5
1	7	-97	1	2	3
0	7	-96	1	6	7
1	7	-95	1	2	3
0	7	-94	1	4	5
1	7	-93	1	6	7
1	7	-92	1	3	4
1	7	-91	1	3	4
0	7	-90	1	5	6
0	7	-89	1	1	2
0	7	-88	1	1	2
0	7	-87	1	5	6
0	7	-86	1	4	5
1	7	-85	1	6	7
0	7	-84	1	2	3
1	7	-83	1	5	6
1	7	-82	1	3	4
0	7	-81	1	4	5
1	7	-80	1	1	2
1	7	-79	1	2	3
1	7	-78	1	1	2
1	7	-77	1	3	4
0	7	-76	1	4	5
0	7	-75	1	5	6
1	7	-74	1	6	7
1	7	-73	1	2	3
0	7	-72	1	3	4
1	7	-71	1	4	5
0	7	-70	1	2	3
1	7	-69	1	3	4
1	7	-68	1	6	7
1	7	-67	1	1	2
0	7	-66	1	6	7
0	7	-65	1	4	5
1	7	-64	1	5	6
0	7	-63	1	1	2
0	7	-62	1	5	6
0	7	-61	1	6	7
1	7	-60	1	1	2
0	7	-59	1	3	4
0	7	-58	1	2	3
1	7	-57	1	3	4
1	7	-56	1	5	6
0	7	-55	1	6	7
1	7	-54	1	1	2
0	7	-53	1	5	6
1	7	-52	1	2	3
0	7	-51	1	4	5
1	7	-50	1	4	5
1	7	-49	1	4	5
0	7	-48	1	6	7
1	7	-47	1	6	7
0	7	-46	1	1	2
1	7	-45	1	3	4
0	7	-44	1	3	4
0	7	-43	1	5	6
1	7	-42	1	2	3
0	7	-41	1	2	3
1	7	-40	1	4	5
0	7	-39	1	1	2
0	7	-38	1	5	6
1	7	-37	1	3	4
1	7	-36	1	4	5
1	7	-35	1	1	2
0	7	-34	1	6	7
1	7	-33	1	6	7
1	7	-32	1	5	6
1	7	-31	1	1	2
0	7	-30	1	5	6
1	7	-29	1	2	3
0	7	-28	1	2	3
1	7	-27	1	4	5
1	7	-26	1	3	4
1	7	-25	1	2	3
0	7	-24	1	4	5
1	7	-23	1	3	4
1	7	-22	1	4	5
1	7	-21	1	2	3
0	7	-20	1	6	7
1	7	-19	1	3	4
1	7	-18	1	1	2
1	7	-17	1	6	7
0	7	-16	1	5	6
1	7	-15	1	5	6
1	7	-14	1	1	2
1	7	-13	1	4	5
1	7	-12	1	5	6
1	7	-11	1	2	3
0	7	-10	1	3	4
1	7	-9	1	1	2
0	7	-8	1	4	5
1	7	-7	1	3	4
1	7	-6	1	5	6
0	7	-5	1	6	7
0	7	-4	1	2	3
0	7	-3	1	6	7
1	7	-2	1	1	2
0	7	-1	1	2	3
1	7	0	3	1	4
1	7	1	1	6	7
1	7	2	5	1	6
1	7	3	3	4	7
1	7	4	3	3	6
1	7	5	2	3	5
0	7	6	5	2	7
1	7	7	4	1	5
1	7	8	2	3	5
0	7	9	1	1	2
1	7	10	4	3	7
1	7	11	1	2	3
0	7	12	1	3	4
1	7	13	5	1	6
1	7	14	1	3	4
1	7	15	4	2	6
0	7	16	1	6	7
1	7	17	1	4	5
1	7	18	2	2	4
0	7	19	2	4	6
1	7	20	2	4	6
1	7	21	3	2	5
1	7	22	3	1	4
1	7	23	6	1	7
0	7	24	2	1	3
1	7	25	2	1	3
1	7	26	4	3	7
1	7	27	3	2	5
1	7	28	1	1	2
0	7	29	4	1	5
0	7	30	1	5	6
1	7	31	2	5	7
0	7	32	3	4	7
1	7	33	6	1	7
1	7	34	5	2	7
0	7	35	2	2	4
1	7	36	3	3	6
1	7	37	1	4	5
1	7	38	1	5	6
0	7	39	2	5	7
1	7	40	4	2	6
0	7	41	1	2	3
1	7	42	2	1	3
0	7	43	3	2	5
0	7	44	4	3	7
0	7	45	1	2	3
0	7	46	2	4	6
1	7	47	4	2	6
1	7	48	5	2	7
1	7	49	3	3	6
0	7	50	1	5	6
0	7	51	1	1	2
1	7	52	1	2	3
1	7	53	2	3	5
1	7	54	1	3	4
0	7	55	5	1	6
1	7	56	3	3	6
1	7	57	3	1	4
1	7	58	6	1	7
1	7	59	4	1	5
0	7	60	2	1	3
1	7	61	2	2	4
1	7	62	3	1	4
1	7	63	3	2	5
1	7	64	4	1	5
0	7	65	5	2	7
1	7	66	3	4	7
1	7	67	2	2	4
0	7	68	6	1	7
1	7	69	2	4	6
1	7	70	3	4	7
1	7	71	2	5	7
0	7	72	2	5	7
1	7	73	5	1	6
1	7	74	4	3	7
1	7	75	1	4	5
1	7	76	4	2	6
1	7	77	1	5	6
0	7	78	1	6	7
0	7	79	1	6	7
1	7	80	1	1	2
1	7	81	1	4	5
1	7	82	1	3	4
1	7	83	2	3	5
0	7	84	3	4	7
1	7	85	2	2	4
1	7	86	6	1	7
0	7	87	2	1	3
1	7	88	4	2	6
0	7	89	1	5	6
1	7	90	1	1	2
1	7	91	2	4	6
1	7	92	4	1	5
1	7	93	2	5	7
1	7	94	2	3	5
0	7	95	2	2	4
1	7	96	3	3	6
1	7	97	3	2	5
1	7	98	2	1	3
0	7	99	3	2	5
1	7	100	1	4	5
0	7	101	1	3	4
1	7	102	4	3	7
1	7	103	1	3	4
0	7	104	3	3	6
1	7	105	1	2	3
1	7	106	5	1	6
1	7	107	5	2	7
1	7	108	3	1	4
1	7	109	1	4	5
1	7	110	2	5	7
1	7	111	2	4	6
1	7	112	6	1	7
1	7	113	1	5	6
0	7	114	2	3	5
1	7	115	3	4	7
0	7	116	5	1	6
1	7	117	5	2	7
1	7	118	3	1	4
1	7	119	4	1	5
1	7	120	4	2	6
1	7	121	4	3	7
1	7	122	1	1	2
0	7	123	1	2	3
0	7	124	1	6	7
0	7	125	1	6	7
0	7	126	1	3	4
0	7	127	1	6	7
1	7	128	1	4	5
1	7	129	6	1	7
1	7	130	2	3	5
1	7	131	3	1	4
1	7	132	2	4	6
1	7	133	4	1	5
1	7	134	1	2	3
1	7	135	4	2	6
0	7	136	1	1	2
0	7	137	3	2	5
1	7	138	3	2	5
1	7	139	5	1	6
1	7	140	3	1	4
0	7	141	2	2	4
1	7	142	4	3	7
1	7	143	3	3	6
0	7	144	1	4	5
1	7	145	4	1	5
1	7	146	2	4	6
1	7	147	2	2	4
1	7	148	1	3	4
1	7	149	5	2	7
1	7	150	2	1	3
1	7	151	2	1	3
0	7	152	2	3	5
1	7	153	1	1	2
0	7	154	3	4	7
1	7	155	5	1	6
1	7	156	2	5	7
1	7	157	5	2	7
1	7	158	6	1	7
1	7	159	3	4	7
0	7	160	4	3	7
0	7	161	1	6	7
1	7	162	4	2	6
1	7	163	3	3	6
1	7	164	1	5	6
0	7	165	1	2	3
0	7	166	2	5	7
1	7	167	1	5	6
1	7	168	2	1	3
1	7	169	5	1	6
1	7	170	3	1	4
1	7	171	3	2	5
0	7	172	5	2	7
0	7	173	4	3	7
1	7	174	4	1	5
1	7	175	1	5	6
1	7	176	4	1	5
1	7	177	2	5	7
0	7	178	3	2	5
1	7	179	2	3	5
0	7	180	3	3	6
1	7	181	1	4	5
1	7	182	2	1	3
1	7	183	5	1	6
0	7	184	2	3	5
1	7	185	3	3	6
1	7	186	2	4	6
0	7	187	2	4	6
1	7	188	2	2	4
1	7	189	3	1	4
1	7	190	1	2	3
1	7	191	2	2	4
0	7	192	1	3	4
1	7	193	1	2	3
1	7	194	1	5	6
1	7	195	1	6	7
1	7	196	6	1	7
1	7	197	3	4	7
1	7	198	1	4	5
1	7	199	4	2	6
1	7	200	6	1	7
0	7	201	3	4	7
0	7	202	1	1	2
1	7	203	4	3	7
1	7	204	5	2	7
0	7	205	1	6	7
1	7	206	1	1	2
1	7	207	1	3	4
0	7	208	2	5	7
0	7	209	4	2	6
0	7	210	1	6	7
1	7	211	6	1	7
1	7	212	1	1	2
0	7	213	3	2	5
1	7	214	2	1	3
1	7	215	1	2	3
1	7	216	1	3	4
1	7	217	1	4	5
1	7	218	3	3	6
1	7	219	5	1	6
0	7	220	3	3	6
1	7	221	2	1	3
0	7	222	1	3	4
1	7	223	2	3	5
1	7	224	4	3	7
1	7	225	1	1	2
1	7	226	3	1	4
1	7	227	2	2	4
1	7	228	3	2	5
1	7	229	1	6	7
1	7	230	2	5	7
1	7	231	4	2	6
1	7	232	2	2	4
1	7	233	1	5	6
1	7	234	2	4	6
0	7	235	2	3	5
1	7	236	3	4	7
1	7	237	5	2	7
1	7	238	5	1	6
0	7	239	2	4	6
1	7	240	4	3	7
0	7	241	1	2	3
0	7	242	5	2	7
0	7	243	4	2	6
0	7	244	2	5	7
0	7	245	4	1	5
1	7	246	1	4	5
1	7	247	6	1	7
1	7	248	1	5	6
1	7	249	4	1	5
1	7	250	3	1	4
0	7	251	3	4	7
0	7	252	2	3	5
1	7	253	1	2	3
0	7	254	2	2	4
0	7	255	3	4	7
1	7	256	1	3	4
1	7	257	4	3	7
1	7	258	5	2	7
1	7	259	4	1	5
1	7	260	1	6	7
1	7	261	3	1	4
1	7	262	3	3	6
1	7	263	2	5	7
1	7	264	2	3	5
1	7	265	3	4	7
1	7	266	1	6	7
1	7	267	3	2	5
1	7	268	6	1	7
0	7	269	1	1	2
1	7	270	5	2	7
1	7	271	4	3	7
1	7	272	5	1	6
1	7	273	4	2	6
1	7	274	6	1	7
0	7	275	3	2	5
1	7	276	1	1	2
0	7	277	2	4	6
1	7	278	3	1	4
1	7	279	1	5	6
1	7	280	2	2	4
0	7	281	1	2	3
1	7	282	4	1	5
0	7	283	2	1	3
0	7	284	3	3	6
1	7	285	5	1	6
0	7	286	1	4	5
1	7	287	1	4	5
1	7	288	1	3	4
1	7	289	4	2	6
1	7	290	2	4	6
0	7	291	2	1	3
1	7	292	2	5	7
0	7	293	1	5	6
0	7	294	2	1	3
0	7	295	1	3	4
1	7	296	1	1	2
0	7	297	4	1	5
1	7	298	5	2	7
1	7	299	4	3	7
1	7	300	3	1	4
1	7	301	3	4	7
0	7	302	2	4	6
1	7	303	1	5	6
1	7	304	2	4	6
1	7	305	1	3	4
1	7	306	5	2	7
1	7	307	2	2	4
1	7	308	1	4	5
0	7	309	1	1	2
1	7	310	6	1	7
1	7	311	4	1	5
1	7	312	5	1	6
0	7	313	2	2	4
0	7	314	3	4	7
1	7	315	1	4	5
1	7	316	5	1	6
0	7	317	1	2	3
1	7	318	3	1	4
1	7	319	4	2	6
1	7	320	2	5	7
0	7	321	2	3	5
1	7	322	1	2	3
0	7	323	2	1	3
1	7	324	6	1	7
1	7	325	3	3	6
1	7	326	2	3	5
1	7	327	3	2	5
1	7	328	4	2	6
1	7	329	4	3	7
0	7	330	3	2	5
1	7	331	3	3	6
0	7	332	1	5	6
1	7	333	1	6	7
0	7	334	1	6	7
1	7	335	2	5	7
1	7	336	5	1	6
1	7	337	2	3	5
1	7	338	3	4	7
1	7	339	3	1	4
1	7	340	1	3	4
0	7	341	2	1	3
0	7	342	1	1	2
0	7	343	1	6	7
1	7	344	3	1	4
1	7	345	4	3	7
1	7	346	2	5	7
1	7	347	2	4	6
1	7	348	6	1	7
1	7	349	1	2	3
1	7	350	1	3	4
1	7	351	5	1	6
1	7	352	2	5	7
0	7	353	3	3	6
1	7	354	4	1	5
0	7	355	1	4	5
0	7	356	4	2	6
1	7	357	2	3	5
0	7	358	1	6	7
1	7	359	4	2	6
0	7	360	3	2	5
1	7	361	3	3	6
1	7	362	3	2	5
1	7	363	4	1	5
0	7	364	5	2	7
1	7	365	1	5	6
1	7	366	2	1	3
1	7	367	2	2	4
1	7	368	2	2	4
1	7	369	2	4	6
1	7	370	4	3	7
1	7	371	1	1	2
0	7	372	1	2	3
0	7	373	3	4	7
1	7	374	6	1	7
0	7	375	1	4	5
1	7	376	5	2	7
1	7	377	1	5	6
0	7	378	3	2	5
0	7	379	2	2	4
0	7	380	3	3	6
1	7	381	3	1	4
0	7	382	3	4	7
1	7	383	3	4	7
0	7	384	1	2	3
1	7	385	6	1	7
1	7	386	6	1	7
0	7	387	3	3	6
0	7	388	1	1	2
1	7	389	1	5	6
1	7	390	2	4	6
1	7	391	5	1	6
1	7	392	2	3	5
0	7	393	2	5	7
1	7	394	4	3	7
1	7	395	1	3	4
1	7	396	4	3	7
1	7	397	4	2	6
1	7	398	1	3	4
0	7	399	3	1	4
1	7	400	2	2	4
1	7	401	4	1	5
1	7	402	5	1	6
0	7	403	2	4	6
0	7	404	5	2	7
1	7	405	4	1	5
0	7	406	2	3	5
0	7	407	2	1	3
0	7	408	1	4	5
1	7	409	1	6	7
1	7	410	1	1	2
0	7	411	1	6	7
1	7	412	5	2	7
1	7	413	1	2	3
1	7	414	1	4	5
1	7	415	2	1	3
1	7	416	4	2	6
1	7	417	3	2	5
1	7	418	2	5	7
0	7	419	1	5	6
1	8	-193	1	5	6
0	8	-192	1	4	5
1	8	-191	1	2	3
0	8	-190	1	3	4
1	8	-189	1	3	4
1	8	-188	1	6	7
1	8	-187	1	2	3
1	8	-186	1	5	6
1	8	-185	1	1	2
1	8	-184	1	6	7
1	8	-183	1	1	2
1	8	-182	1	4	5
1	8	-181	1	6	7
1	8	-180	1	3	4
0	8	-179	1	5	6
1	8	-178	1	4	5
1	8	-177	1	1	2
0	8	-176	1	1	2
0	8	-175	1	2	3
0	8	-174	1	6	7
1	8	-173	1	5	6
0	8	-172	1	3	4
0	8	-171	1	2	3
0	8	-170	1	4	5
0	8	-169	1	4	5
1	8	-168	1	1	2
1	8	-167	1	2	3
1	8	-166	1	5	6
0	8	-165	1	5	6
1	8	-164	1	3	4
1	8	-163	1	1	2
1	8	-162	1	6	7
1	8	-161	1	3	4
1	8	-160	1	4	5
1	8	-159	1	2	3
1	8	-158	1	6	7
1	8	-157	1	4	5
0	8	-156	1	5	6
1	8	-155	1	3	4
1	8	-154	1	2	3
0	8	-153	1	5	6
1	8	-152	1	4	5
1	8	-151	1	3	4
1	8	-150	1	6	7
0	8	-149	1	2	3
1	8	-148	1	1	2
1	8	-147	1	6	7
1	8	-146	1	1	2
1	8	-145	1	5	6
1	8	-144	1	2	3
1	8	-143	1	6	7
0	8	-142	1	3	4
1	8	-141	1	1	2
0	8	-140	1	6	7
1	8	-139	1	1	2
1	8	-138	1	3	4
1	8	-137	1	4	5
0	8	-136	1	5	6
1	8	-135	1	2	3
0	8	-134	1	4	5
0	8	-133	1	5	6
0	8	-132	1	2	3
0	8	-131	1	4	5
0	8	-130	1	6	7
1	8	-129	1	3	4
0	8	-128	1	4	5
1	8	-127	1	5	6
1	8	-126	1	3	4
0	8	-125	1	1	2
0	8	-124	1	1	2
1	8	-123	1	2	3
0	8	-122	1	6	7
1	8	-121	1	4	5
0	8	-120	1	3	4
1	8	-119	1	2	3
1	8	-118	1	2	3
0	8	-117	1	1	2
1	8	-116	1	6	7
1	8	-115	1	5	6
0	8	-114	1	4	5
1	8	-113	1	5	6
0	8	-112	1	6	7
1	8	-111	1	3	4
0	8	-110	1	1	2
1	8	-109	1	6	7
1	8	-108	1	4	5
1	8	-107	1	6	7
1	8	-106	1	5	6
0	8	-105	1	2	3
0	8	-104	1	2	3
1	8	-103	1	3	4
1	8	-102	1	1	2
1	8	-101	1	3	4
0	8	-100	1	1	2
0	8	-99	1	5	6
1	8	-98	1	4	5
1	8	-97	1	1	2
0	8	-96	1	5	6
1	8	-95	1	3	4
0	8	-94	1	4	5
1	8	-93	1	4	5
0	8	-92	1	2	3
1	8	-91	1	5	6
1	8	-90	1	1	2
0	8	-89	1	2	3
0	8	-88	1	3	4
1	8	-87	1	6	7
1	8	-86	1	6	7
1	8	-85	1	5	6
0	8	-84	1	2	3
1	8	-83	1	3	4
1	8	-82	1	1	2
0	8	-81	1	5	6
1	8	-80	1	6	7
1	8	-79	1	4	5
0	8	-78	1	4	5
1	8	-77	1	6	7
0	8	-76	1	2	3
0	8	-75	1	1	2
0	8	-74	1	3	4
1	8	-73	1	6	7
1	8	-72	1	5	6
1	8	-71	1	5	6
1	8	-70	1	2	3
1	8	-69	1	1	2
1	8	-68	1	3	4
1	8	-67	1	3	4
0	8	-66	1	2	3
1	8	-65	1	1	2
0	8	-64	1	4	5
0	8	-63	1	6	7
1	8	-62	1	4	5
1	8	-61	1	1	2
1	8	-60	1	4	5
1	8	-59	1	1	2
0	8	-58	1	5	6
0	8	-57	1	6	7
0	8	-56	1	2	3
0	8	-55	1	3	4
0	8	-54	1	5	6
0	8	-53	1	3	4
0	8	-52	1	4	5
0	8	-51	1	2	3
1	8	-50	1	6	7
0	8	-49	1	6	7
0	8	-48	1	1	2
1	8	-47	1	3	4
1	8	-46	1	2	3
0	8	-45	1	5	6
1	8	-44	1	1	2
0	8	-43	1	5	6
0	8	-42	1	3	4
1	8	-41	1	4	5
1	8	-40	1	2	3
1	8	-39	1	6	7
1	8	-38	1	4	5
1	8	-37	1	3	4
0	8	-36	1	1	2
0	8	-35	1	2	3
0	8	-34	1	2	3
1	8	-33	1	4	5
0	8	-32	1	6	7
1	8	-31	1	1	2
1	8	-30	1	6	7
1	8	-29	1	5	6
1	8	-28	1	3	4
1	8	-27	1	5	6
1	8	-26	1	4	5
0	8	-25	1	6	7
0	8	-24	1	5	6
1	8	-23	1	6	7
1	8	-22	1	1	2
0	8	-21	1	4	5
0	8	-20	1	2	3
1	8	-19	1	3	4
1	8	-18	1	3	4
1	8	-17	1	1	2
1	8	-16	1	4	5
0	8	-15	1	2	3
0	8	-14	1	5	6
0	8	-13	1	2	3
1	8	-12	1	5	6
1	8	-11	1	1	2
0	8	-10	1	5	6
0	8	-9	1	3	4
0	8	-8	1	2	3
0	8	-7	1	4	5
0	8	-6	1	1	2
0	8	-5	1	4	5
0	8	-4	1	6	7
0	8	-3	1	6	7
1	8	-2	1	3	4
0	8	-1	1	5	6
1	8	0	3	4	7
1	8	1	4	1	5
1	8	2	1	3	4
1	8	3	1	1	2
0	8	4	1	4	5
1	8	5	2	3	5
1	8	6	3	2	5
0	8	7	5	2	7
1	8	8	5	1	6
1	8	9	4	3	7
1	8	10	1	2	3
1	8	11	3	3	6
1	8	12	2	4	6
1	8	13	1	6	7
1	8	14	4	3	7
0	8	15	1	4	5
1	8	16	2	1	3
0	8	17	3	1	4
0	8	18	2	4	6
1	8	19	1	3	4
1	8	20	3	3	6
0	8	21	2	5	7
1	8	22	2	2	4
1	8	23	5	2	7
0	8	24	1	6	7
1	8	25	1	5	6
0	8	26	2	2	4
0	8	27	1	2	3
1	8	28	5	1	6
1	8	29	3	1	4
0	8	30	2	3	5
1	8	31	6	1	7
0	8	32	2	1	3
0	8	33	3	2	5
1	8	34	4	1	5
1	8	35	6	1	7
0	8	36	3	4	7
1	8	37	2	5	7
1	8	38	1	1	2
1	8	39	4	2	6
1	8	40	4	2	6
1	8	41	1	5	6
1	8	42	4	2	6
1	8	43	2	4	6
1	8	44	2	5	7
1	8	45	3	1	4
0	8	46	2	2	4
0	8	47	1	6	7
0	8	48	1	2	3
1	8	49	5	2	7
1	8	50	4	2	6
1	8	51	4	3	7
0	8	52	1	4	5
0	8	53	2	1	3
1	8	54	5	1	6
1	8	55	1	4	5
1	8	56	6	1	7
1	8	57	4	1	5
1	8	58	4	3	7
0	8	59	1	1	2
1	8	60	2	5	7
1	8	61	3	2	5
1	8	62	1	3	4
1	8	63	1	5	6
1	8	64	1	2	3
0	8	65	1	5	6
1	8	66	2	1	3
0	8	67	2	4	6
1	8	68	5	2	7
1	8	69	2	3	5
0	8	70	3	1	4
1	8	71	2	2	4
1	8	72	6	1	7
1	8	73	5	1	6
1	8	74	4	1	5
1	8	75	3	4	7
0	8	76	1	1	2
1	8	77	1	3	4
1	8	78	3	3	6
0	8	79	2	3	5
1	8	80	1	6	7
1	8	81	3	2	5
1	8	82	3	4	7
0	8	83	3	3	6
1	8	84	5	2	7
1	8	85	4	3	7
1	8	86	2	5	7
1	8	87	4	3	7
0	8	88	1	1	2
1	8	89	2	5	7
0	8	90	1	3	4
1	8	91	3	1	4
0	8	92	2	4	6
1	8	93	3	1	4
1	8	94	3	4	7
0	8	95	1	3	4
1	8	96	1	5	6
1	8	97	6	1	7
1	8	98	5	1	6
1	8	99	4	1	5
0	8	100	1	6	7
0	8	101	2	3	5
1	8	102	5	2	7
1	8	103	3	3	6
1	8	104	2	4	6
1	8	105	4	1	5
1	8	106	2	2	4
1	8	107	2	2	4
0	8	108	1	5	6
1	8	109	3	3	6
1	8	110	1	2	3
1	8	111	4	2	6
1	8	112	1	2	3
1	8	113	3	4	7
0	8	114	1	6	7
1	8	115	1	1	2
0	8	116	6	1	7
1	8	117	2	1	3
0	8	118	1	4	5
1	8	119	1	4	5
0	8	120	3	2	5
0	8	121	4	2	6
1	8	122	3	2	5
1	8	123	5	1	6
0	8	124	2	3	5
1	8	125	2	1	3
1	8	126	1	6	7
0	8	127	2	3	5
1	8	128	5	2	7
1	8	129	1	3	4
1	8	130	3	3	6
1	8	131	4	2	6
1	8	132	4	1	5
1	8	133	2	2	4
1	8	134	2	1	3
1	8	135	3	2	5
1	8	136	1	6	7
1	8	137	3	4	7
1	8	138	3	2	5
1	8	139	2	5	7
1	8	140	1	5	6
1	8	141	3	4	7
1	8	142	4	2	6
1	8	143	3	1	4
0	8	144	1	4	5
1	8	145	5	2	7
0	8	146	1	2	3
0	8	147	5	1	6
1	8	148	2	2	4
1	8	149	2	5	7
1	8	150	3	3	6
1	8	151	4	1	5
0	8	152	1	4	5
0	8	153	1	1	2
0	8	154	4	3	7
1	8	155	6	1	7
1	8	156	2	4	6
1	8	157	1	5	6
0	8	158	1	3	4
1	8	159	1	2	3
1	8	160	4	3	7
1	8	161	2	1	3
1	8	162	2	4	6
1	8	163	1	1	2
0	8	164	2	3	5
1	8	165	6	1	7
1	8	166	5	1	6
1	8	167	3	1	4
1	8	168	1	5	6
1	8	169	4	1	5
1	8	170	5	2	7
1	8	171	6	1	7
1	8	172	2	5	7
1	8	173	4	1	5
1	8	174	4	3	7
0	8	175	1	6	7
1	8	176	2	2	4
0	8	177	2	3	5
1	8	178	6	1	7
1	8	179	5	2	7
1	8	180	5	1	6
1	8	181	4	2	6
0	8	182	2	1	3
1	8	183	4	3	7
1	8	184	3	2	5
1	8	185	3	1	4
1	8	186	1	6	7
1	8	187	3	1	4
1	8	188	1	3	4
1	8	189	3	3	6
1	8	190	2	5	7
0	8	191	1	1	2
1	8	192	4	2	6
1	8	193	2	2	4
0	8	194	2	3	5
0	8	195	3	2	5
0	8	196	1	3	4
0	8	197	1	2	3
1	8	198	2	4	6
1	8	199	3	3	6
0	8	200	2	4	6
1	8	201	1	4	5
0	8	202	1	4	5
1	8	203	5	1	6
1	8	204	3	4	7
1	8	205	1	2	3
1	8	206	1	5	6
1	8	207	2	1	3
0	8	208	1	1	2
1	8	209	3	4	7
1	8	210	5	1	6
1	8	211	4	1	5
1	8	212	2	3	5
1	8	213	4	2	6
1	8	214	6	1	7
0	8	215	2	4	6
0	8	216	1	3	4
1	8	217	3	3	6
1	8	218	4	3	7
1	8	219	2	1	3
1	8	220	4	2	6
1	8	221	1	3	4
0	8	222	2	3	5
1	8	223	2	2	4
1	8	224	2	4	6
1	8	225	2	1	3
1	8	226	2	5	7
1	8	227	1	2	3
1	8	228	3	1	4
1	8	229	5	2	7
1	8	230	6	1	7
1	8	231	2	5	7
1	8	232	4	1	5
1	8	233	3	2	5
1	8	234	2	2	4
1	8	235	3	4	7
1	8	236	3	3	6
0	8	237	1	4	5
1	8	238	1	5	6
1	8	239	3	2	5
1	8	240	1	1	2
0	8	241	3	1	4
1	8	242	1	6	7
1	8	243	5	1	6
1	8	244	1	5	6
1	8	245	3	4	7
1	8	246	1	2	3
1	8	247	1	1	2
1	8	248	4	3	7
1	8	249	1	6	7
0	8	250	1	4	5
1	8	251	5	2	7
1	8	252	3	4	7
1	8	253	2	4	6
0	8	254	1	1	2
0	8	255	4	2	6
0	8	256	2	3	5
1	8	257	4	2	6
1	8	258	2	2	4
1	8	259	4	1	5
1	8	260	3	4	7
1	8	261	3	1	4
1	8	262	2	1	3
0	8	263	3	1	4
0	8	264	2	4	6
1	8	265	1	1	2
1	8	266	5	2	7
1	8	267	1	5	6
0	8	268	2	1	3
0	8	269	1	3	4
0	8	270	1	5	6
1	8	271	1	4	5
1	8	272	3	2	5
1	8	273	1	3	4
1	8	274	2	5	7
1	8	275	5	2	7
1	8	276	3	3	6
1	8	277	1	6	7
1	8	278	2	2	4
1	8	279	2	5	7
1	8	280	3	2	5
1	8	281	6	1	7
0	8	282	1	4	5
1	8	283	1	2	3
1	8	284	4	3	7
0	8	285	1	6	7
1	8	286	5	1	6
1	8	287	6	1	7
1	8	288	2	3	5
1	8	289	5	1	6
0	8	290	1	2	3
1	8	291	4	3	7
1	8	292	4	1	5
1	8	293	3	3	6
1	8	294	2	4	6
0	8	295	1	1	2
1	8	296	4	2	6
1	8	297	3	4	7
1	8	298	4	2	6
1	8	299	2	1	3
1	8	300	1	5	6
1	8	301	3	3	6
1	8	302	4	3	7
1	8	303	6	1	7
1	8	304	5	2	7
1	8	305	3	4	7
1	8	306	3	1	4
1	8	307	1	6	7
1	8	308	4	1	5
0	8	309	1	1	2
1	8	310	2	3	5
1	8	311	2	5	7
0	8	312	2	4	6
1	8	313	2	2	4
1	8	314	1	3	4
0	8	315	2	3	5
1	8	316	5	1	6
1	8	317	5	2	7
1	8	318	6	1	7
1	8	319	1	5	6
1	8	320	1	2	3
1	8	321	2	2	4
1	8	322	2	1	3
1	8	323	3	1	4
0	8	324	1	6	7
1	8	325	2	5	7
0	8	326	1	3	4
0	8	327	5	1	6
1	8	328	4	1	5
0	8	329	1	4	5
1	8	330	3	2	5
0	8	331	3	2	5
1	8	332	3	3	6
1	8	333	1	4	5
1	8	334	4	3	7
1	8	335	1	2	3
1	8	336	4	1	5
1	8	337	3	4	7
1	8	338	3	2	5
1	8	339	1	6	7
1	8	340	4	3	7
0	8	341	4	2	6
1	8	342	2	3	5
1	8	343	1	4	5
0	8	344	1	4	5
1	8	345	2	5	7
1	8	346	1	1	2
1	8	347	4	1	5
1	8	348	1	2	3
0	8	349	1	1	2
1	8	350	2	1	3
0	8	351	5	1	6
1	8	352	3	3	6
1	8	353	3	1	4
0	8	354	1	5	6
0	8	355	1	5	6
1	8	356	2	4	6
1	8	357	1	3	4
1	8	358	3	4	7
1	8	359	5	1	6
0	8	360	2	1	3
1	8	361	5	2	7
1	8	362	6	1	7
1	8	363	4	3	7
1	8	364	3	1	4
1	8	365	6	1	7
1	8	366	2	4	6
0	8	367	2	3	5
0	8	368	3	2	5
0	8	369	1	6	7
1	8	370	2	2	4
1	8	371	4	2	6
1	8	372	5	2	7
1	8	373	3	3	6
1	8	374	2	5	7
1	8	375	1	3	4
1	8	376	1	2	3
1	8	377	2	2	4
1	8	378	3	3	6
1	8	379	1	5	6
0	8	380	2	1	3
1	8	381	3	4	7
0	8	382	1	3	4
0	8	383	1	4	5
1	8	384	5	1	6
1	8	385	4	1	5
1	8	386	2	3	5
1	8	387	4	1	5
1	8	388	5	2	7
1	8	389	6	1	7
1	8	390	4	3	7
1	8	391	1	6	7
1	8	392	1	1	2
0	8	393	3	2	5
1	8	394	4	3	7
1	8	395	3	1	4
0	8	396	1	5	6
0	8	397	1	2	3
1	8	398	4	2	6
1	8	399	3	1	4
1	8	400	2	1	3
1	8	401	3	2	5
1	8	402	1	3	4
1	8	403	6	1	7
1	8	404	2	2	4
1	8	405	3	4	7
1	8	406	2	2	4
1	8	407	1	2	3
1	8	408	2	4	6
0	8	409	2	4	6
0	8	410	1	1	2
0	8	411	2	5	7
1	8	412	1	4	5
1	8	413	4	2	6
1	8	414	5	2	7
1	8	415	2	3	5
1	8	416	2	5	7
1	8	417	3	3	6
1	8	418	5	1	6
0	8	419	1	6	7
0	10	-240	1	6	7
1	10	-239	1	1	2
0	10	-238	1	6	7
1	10	-237	1	2	3
1	10	-236	1	1	2
1	10	-235	1	6	7
0	10	-234	1	3	4
1	10	-233	1	1	2
1	10	-232	1	4	5
1	10	-231	1	2	3
0	10	-230	1	3	4
1	10	-229	1	5	6
0	10	-228	1	4	5
0	10	-227	1	5	6
1	10	-226	1	6	7
1	10	-225	1	5	6
0	10	-224	1	3	4
1	10	-223	1	5	6
0	10	-222	1	6	7
1	10	-221	1	1	2
0	10	-220	1	4	5
1	10	-219	1	2	3
1	10	-218	1	1	2
0	10	-217	1	3	4
0	10	-216	1	4	5
0	10	-215	1	6	7
1	10	-214	1	2	3
0	10	-213	1	6	7
1	10	-212	1	5	6
1	10	-211	1	6	7
0	10	-210	1	3	4
0	10	-209	1	1	2
1	10	-208	1	5	6
1	10	-207	1	2	3
1	10	-206	1	4	5
0	10	-205	1	1	2
1	10	-204	1	3	4
1	10	-203	1	4	5
1	10	-202	1	2	3
0	10	-201	1	4	5
0	10	-200	1	1	2
1	10	-199	1	2	3
1	10	-198	1	4	5
0	10	-197	1	3	4
0	10	-196	1	5	6
1	10	-195	1	3	4
1	10	-194	1	5	6
0	10	-193	1	1	2
0	10	-192	1	6	7
1	10	-191	1	2	3
0	10	-190	1	6	7
0	10	-189	1	3	4
0	10	-188	1	4	5
0	10	-187	1	4	5
0	10	-186	1	1	2
1	10	-185	1	6	7
1	10	-184	1	2	3
0	10	-183	1	5	6
1	10	-182	1	2	3
0	10	-181	1	5	6
0	10	-180	1	3	4
0	10	-179	1	1	2
1	10	-178	1	6	7
0	10	-177	1	6	7
0	10	-176	1	4	5
0	10	-175	1	6	7
1	10	-174	1	5	6
1	10	-173	1	1	2
0	10	-172	1	1	2
1	10	-171	1	2	3
0	10	-170	1	3	4
0	10	-169	1	4	5
0	10	-168	1	5	6
1	10	-167	1	2	3
0	10	-166	1	3	4
0	10	-165	1	6	7
1	10	-164	1	5	6
0	10	-163	1	6	7
1	10	-162	1	2	3
1	10	-161	1	1	2
0	10	-160	1	4	5
1	10	-159	1	2	3
1	10	-158	1	3	4
0	10	-157	1	3	4
0	10	-156	1	5	6
0	10	-155	1	4	5
0	10	-154	1	1	2
0	10	-153	1	4	5
0	10	-152	1	4	5
1	10	-151	1	1	2
0	10	-150	1	3	4
1	10	-149	1	6	7
1	10	-148	1	5	6
1	10	-147	1	2	3
1	10	-146	1	5	6
0	10	-145	1	1	2
0	10	-144	1	6	7
1	10	-143	1	2	3
1	10	-142	1	3	4
0	10	-141	1	3	4
0	10	-140	1	5	6
0	10	-139	1	6	7
1	10	-138	1	3	4
1	10	-137	1	6	7
1	10	-136	1	2	3
0	10	-135	1	4	5
0	10	-134	1	4	5
0	10	-133	1	1	2
0	10	-132	1	5	6
0	10	-131	1	1	2
0	10	-130	1	2	3
1	10	-129	1	4	5
1	10	-128	1	1	2
0	10	-127	1	6	7
0	10	-126	1	3	4
0	10	-125	1	2	3
1	10	-124	1	2	3
0	10	-123	1	5	6
1	10	-122	1	1	2
1	10	-121	1	6	7
0	10	-120	1	5	6
1	10	-119	1	3	4
0	10	-118	1	4	5
1	10	-117	1	5	6
0	10	-116	1	4	5
0	10	-115	1	6	7
1	10	-114	1	6	7
0	10	-113	1	3	4
0	10	-112	1	4	5
1	10	-111	1	3	4
1	10	-110	1	2	3
0	10	-109	1	1	2
1	10	-108	1	1	2
1	10	-107	1	2	3
1	10	-106	1	5	6
1	10	-105	1	5	6
0	10	-104	1	1	2
0	10	-103	1	2	3
1	10	-102	1	3	4
1	10	-101	1	6	7
0	10	-100	1	3	4
0	10	-99	1	5	6
1	10	-98	1	4	5
1	10	-97	1	6	7
0	10	-96	1	4	5
1	10	-95	1	2	3
1	10	-94	1	1	2
1	10	-93	1	1	2
1	10	-92	1	6	7
0	10	-91	1	3	4
0	10	-90	1	4	5
0	10	-89	1	2	3
0	10	-88	1	1	2
[truncated: 10,516 more rows]
